# Supplementary material for: Griseofulvin Inhibits Root Growth by Targeting Microtubule-Associated Proteins Rather Tubulins in Arabidopsis
Source: Int J Mol Sci. 2023 May 12;24(10):8692. doi: 10.3390/ijms24108692 (PMC10217847; doi:10.3390/ijms24108692)
Supplement: Supplementary file 1 [file ijms-24-08692-s001.zip]

Archive with 7 entries (6 files):
- Supplementary Material/Supplementary Material/
- Supplementary Material/Supplementary Material/Figure S1.pdf
- Supplementary Material/Supplementary Material/Figure S2.pdf
- Supplementary Material/Supplementary Material/Figure S3.pdf
- Supplementary Material/Supplementary Material/Table S1.xlsx
- Supplementary Material/Supplementary Material/Table S2.xlsx
- Supplementary Material/Supplementary Material/Table S3.xlsx
