# Supplementary material for: Griseofulvin Inhibits Root Growth by Targeting Microtubule-Associated Proteins Rather Tubulins in Arabidopsis
Source: Int J Mol Sci. 2023 May 12;24(10):8692. doi: 10.3390/ijms24108692 (PMC10217847; doi:10.3390/ijms24108692)
Supplement: Supplementary file 1 [file ijms-24-08692-s001.zip › Supplementary Material/Supplementary Material/Table S1.xlsx]

## Sheet: Table S1-1
Table S1-1. List of upregulated and downregulated genes in Arabidopsis wildtype (Col-0) seedlings after 40 μM griseofulvin (GF) incubation for 1 h and 20 μM trifluralin (TF) incubation for 10 min. Genes with at least two fold change (log2FC > 1.0 or < -1) at P < 0.05 after GF or TF treatment in comparison to control. Red and green color indicates upregulated and downregulated genes, respectively.
Griseofulvin 1 h (GF)			Trifluralin 10min (TF)	12 h
Locus identifier	Log2(Tr./Con.)	P-Value	Locus identifier	Log2(Tr./Con.)	P-Value
AT4G10265	9.01485	1.54594e-08	AT5G44430	5.59665	0.000435329
AT5G10040	7.6883	0.00018452	AT5G44420	5.10061	1.97519e-18
AT3G47720	7.12781	0.000480217	ATMG01370	4.80409	0.000525863
AT2G17845	6.23133	0.00987567	AT4G22950	4.34523	0.0141852
AT3G25490	6.05177	0.0252658	AT1G65680	4.22382	5.46826e-05
AT4G30380	5.97028	0.00270052	AT2G26010	4.05328	1.38771e-24
AT1G12805	5.91841	8.61674e-05	AT2G14610	3.9611	0.0045313
AT4G33070	5.37779	8.59102e-17	AT1G75830	3.9386	0.000370671
AT1G33055	5.11331	5.4577e-19	AT2G26400	3.50382	7.24654e-13
AT3G10040	5.04225	2.60919e-25	AT1G14880	3.48779	4.26232e-05
AT1G52130	4.914	0.0239558	AT1G59950	3.40236	0.00448269
AT1G60470	4.83189	0.00629285	AT5G43120	3.01026	0.0101911
AT1G77120	4.57138	2.26273e-19	AT3G28510	2.93123	0.00381497
AT1G19530	4.45452	1.55591e-10	AT2G14580	2.8931	0.00196817
AT2G26400	4.42643	3.87756e-19	AT3G22231	2.83834	2.23413e-09
AT1G32350	4.42496	0.000316654	AT1G52560	2.82463	0.0451768
AT5G15120	4.40176	6.94756e-19	AT2G47520	2.63756	0.0313338
AT1G43800	4.36049	1.53885e-24	AT3G48630	2.62563	0.0159726
AT2G34390	4.35596	1.98682e-05	AT2G06355	2.60206	0.0360034
AT2G44798	4.35273	0.012853	AT2G20870	2.55517	0.0403284
AT3G02550	4.30737	4.91823e-14	AT2G05510	2.55486	0.000102789
AT2G41230	4.22049	2.51024e-06	AT4G13280	2.43312	0.0392189
AT5G44430	4.10483	0.00356013	AT2G14560	2.40553	0.000258661
AT2G47520	4.07638	9.42473e-08	AT1G65450	2.39389	8.20414e-07
AT1G75830	3.9633	0.00635916	AT1G74810	2.35492	5.82244e-07
AT5G39890	3.70747	1.18179e-09	AT3G22235	2.35104	3.40633e-09
AT3G27220	3.66259	2.76603e-12	AT2G46440	2.27048	9.65245e-08
AT5G44420	3.55352	1.98289e-05	AT2G38995	2.24859	0.000650084
AT4G22214	3.44304	3.28631e-05	ATMG01170	2.23708	0.0197751
AT3G22250	3.34797	0.00819703	AT3G10040	2.15316	6.71542e-08
AT4G27450	3.32601	2.26435e-35	AT1G55940	2.14283	0.00998234
AT4G33560	3.30738	4.72076e-10	AT5G59330	2.13426	0.00298456
AT2G05510	3.29264	6.64778e-05	AT3G46890	2.12238	0.00480352
AT2G16060	3.13512	4.23696e-11	AT1G33055	2.11748	0.00164069
AT2G06355	3.10834	0.0302811	AT4G14400	2.11284	0.000364861
AT2G17850	3.09717	0.000103523	AT3G26200	2.11076	0.021092
AT2G26010	3.07866	0.000183839	AT1G63710	2.10472	0.00580998
AT1G64160	3.05173	0.000224446	AT4G11170	2.06229	4.54703e-06
AT5G43120	3.04771	0.0203028	AT4G27570	2.06138	0.0261105
AT2G29470	3.04007	0.00334632	AT4G04540	2.04916	0.015822
AT5G19890	2.94779	4.79657e-09	AT1G69880	2.0385	0.00170951
AT1G67100	2.89791	0.0359907	AT1G06100	2.01815	1.41496e-05
AT1G59950	2.89523	0.0194657	AT1G35710	2.00799	2.23413e-09
AT2G24850	2.83603	1.28838e-05	AT3G29590	2.00754	6.86376e-08
AT3G06435	2.78125	1.88416e-05	AT3G61920	2.00045	0.0156186
AT2G45570	2.67282	3.59527e-07	AT2G04495	1.99774	0.0147558
AT1G16420	2.6706	0.00018452	AT5G44990	1.99593	0.00617939
AT4G37990	2.65595	0.0028727	AT5G22380	1.94259	0.00963453
AT1G10585	2.59803	0.00221891	AT5G59670	1.9387	0.000171449
AT1G71520	2.53579	0.00150299	AT3G45860	1.93415	0.000703586
AT3G20898	2.48151	0.0344922	AT1G35210	1.9246	0.0119309
AT2G14580	2.47336	0.0078507	AT4G04490	1.89508	0.0307639
AT4G13300	2.47306	0.02708	AT5G42530	1.88713	1.11919e-19
AT4G22230	2.47013	0.0210693	AT5G15120	1.85122	3.4817e-06
AT5G40590	2.46717	0.00029234	AT1G16420	1.83325	0.000129256
AT4G04540	2.46371	0.00726467	AT3G05727	1.83288	4.63211e-05
AT5G65690	2.45546	0.00038722	AT1G43800	1.82124	0.000917976
AT3G46190	2.4553	0.0194657	AT3G60415	1.81026	2.011e-07
AT1G07400	2.3725	0.0383231	AT4G14090	1.80182	2.75693e-06
AT5G04120	2.36565	0.0316469	AT1G66700	1.77919	0.00302107
AT4G19980	2.27743	0.00337221	AT2G15042	1.77645	2.94827e-06
AT1G49570	2.27354	0.000361911	AT1G21250	1.76003	0.00128545
AT4G37710	2.2638	0.00239493	AT3G56710	1.75498	0.0299113
AT3G23150	2.25293	6.55747e-05	AT4G27360	1.74701	0.00591263
AT5G28510	2.23418	0.0227192	AT3G50800	1.7456	0.00201604
AT5G41290	2.2313	0.000771918	AT2G25510	1.73848	3.78403e-12
AT3G19270	2.23004	0.0498598	AT1G30190	1.73704	0.0125305
AT3G57460	2.22898	0.00256205	AT3G21150	1.73426	0.0320478
AT3G27650	2.22799	0.0439615	AT3G61280	1.71424	0.00447701
AT2G29460	2.18266	1.97899e-06	AT4G16230	1.71388	0.021092
AT5G11320	2.17734	0.00162482	AT2G24700	1.68185	5.57077e-09
AT1G72360	2.17423	3.61149e-05	AT1G24147	1.67732	0.000402399
AT2G26150	2.1616	0.0360717	AT1G76530	1.66749	0.00881183
AT4G11170	2.16144	0.00738371	AT2G21640	1.64782	0.0271721
AT1G52690	2.14623	0.00890624	AT3G12830	1.6342	0.000973865
AT1G57630	2.14334	0.00219397	AT4G38560	1.63369	0.0266521
AT1G33960	2.13546	0.000268734	AT4G26950	1.62751	0.00311901
AT3G01970	2.13287	3.59527e-07	AT4G28790	1.62587	3.58915e-07
AT5G66985	2.12863	0.00132103	AT5G64890	1.625	0.00129799
AT3G26200	2.11841	0.0343047	AT3G23930	1.62369	0.00954386
AT2G08435	2.112	0.0349775	AT4G22517	1.62015	0.0485335
AT5G56960	2.09325	0.0116645	AT3G02550	1.60637	0.00204845
AT3G05660	2.09026	0.0390471	AT1G67035	1.59828	0.000594237
ATCG00280	2.08885	0.0320808	AT3G01970	1.59527	2.96987e-06
AT1G67865	2.08849	1.42882e-07	AT4G22880	1.58439	3.92353e-07
AT1G61120	2.08323	0.0445784	AT1G72900	1.57707	0.00292722
AT4G35180	2.06386	0.000766444	AT5G51465	1.57407	0.0298927
ATMG00030	2.05435	0.03014	AT1G67865	1.56582	0.000109243
AT3G22231	2.05104	2.06599e-05	AT5G44568	1.56205	0.000682958
AT2G26370	2.02558	0.0302368	AT4G00390	1.55257	0.00314637
AT3G43190	1.99606	0.00622288	AT1G31310	1.55052	5.96987e-05
AT4G33800	1.99491	0.0113767	AT3G50060	1.54941	0.035924
AT1G15520	1.99372	0.0253819	AT3G14620	1.53751	0.0248149
AT5G18840	1.98505	0.000515938	AT5G08760	1.52794	2.24478e-08
AT4G26950	1.9747	0.0160711	AT5G46260	1.52171	0.0202764
AT1G48000	1.96403	0.0211121	AT4G11650	1.50761	0.00420597
AT4G28350	1.96345	0.00476014	AT3G10190	1.50345	0.00280684
AT1G52200	1.96108	2.03614e-06	AT2G40750	1.50335	0.00314637
ATMG01390	1.94784	0.0217727	AT2G40140	1.4994	0.0233537
ATCG00350	1.94637	0.0376042	AT5G52860	1.49883	0.00044256
AT4G40070	1.94248	0.0145029	AT4G29150	1.49095	5.09048e-06
AT3G45860	1.94022	0.0461388	AT2G33850	1.48774	5.12446e-06
AT5G20820	1.93964	0.0264516	AT5G17220	1.48084	3.86967e-05
AT1G12950	1.93798	0.0169349	AT1G72940	1.47491	0.0330435
AT4G37370	1.93539	0.0175572	AT1G65710	1.47105	1.68592e-06
AT4G23600	1.92451	3.79382e-05	AT3G52550	1.46245	0.0375609
AT1G07160	1.9191	0.0280997	AT1G73805	1.45989	0.0265401
AT4G14980	1.91596	1.26593e-07	AT5G24210	1.44842	0.00580716
AT1G15670	1.91207	0.00595343	AT5G42800	1.44702	0.000291028
ATMG00020	1.91113	0.0300639	AT5G01870	1.4322	1.99401e-06
AT3G23550	1.9095	8.52765e-05	AT5G47500	1.43144	4.77707e-06
AT3G60415	1.90389	0.000168665	AT1G31040	1.42402	0.0125305
AT1G65450	1.90314	0.0109555	AT3G56400	1.42364	0.0289925
AT3G22235	1.88984	0.001141	AT4G12490	1.4181	5.93427e-05
ATCG00340	1.88564	0.0293624	AT5G33370	1.40721	0.0186773
AT5G49690	1.87988	0.000316869	AT1G68238	1.39382	0.00720579
AT2G31180	1.87333	0.0212267	AT1G01520	1.37792	0.0399472
AT5G36220	1.85942	4.41292e-12	AT1G12940	1.36638	0.0359664
AT4G39675	1.85516	0.0136428	AT1G33960	1.36636	0.0139085
ATCG00720	1.85436	0.0335955	AT3G60550	1.34526	0.0119633
AT1G66280	1.84786	4.03867e-05	AT2G32530	1.33196	4.72034e-06
AT5G25250	1.84089	0.0202822	AT3G09600	1.31015	2.011e-07
AT1G17300	1.82893	0.025082	AT3G50770	1.30584	0.0108388
AT4G21830	1.82531	5.36686e-05	AT2G29460	1.30261	0.0118597
AT3G59710	1.82272	0.00344438	AT2G42610	1.29148	0.00198937
AT1G15630	1.8187	0.0122856	AT1G06250	1.29065	0.00242513
AT2G25130	1.81868	0.0364947	AT3G08770	1.27317	2.06464e-06
AT4G01895	1.81393	0.00435367	AT5G25250	1.26894	0.0095517
AT5G52860	1.81244	7.51883e-08	AT3G09010	1.26858	0.00804683
AT1G02065	1.80807	0.00635461	AT5G54060	1.26273	0.0095517
AT3G09940	1.79798	0.000640455	AT1G15125	1.25598	0.0460889
AT4G23550	1.78298	0.0203028	AT2G17620	1.25179	0.000682958
AT2G19590	1.77932	3.88138e-14	AT4G15680	1.25003	0.0470229
AT1G51820	1.77579	0.00038954	AT2G37390	1.24742	0.00147393
AT1G15640	1.77528	0.0196255	AT1G04425	1.2437	0.00259974
AT1G57650	1.76671	0.037672	AT1G67340	1.23714	0.00204634
AT4G34810	1.76085	0.000181168	AT3G47480	1.23176	0.0135024
AT4G26260	1.75684	0.000666516	AT2G41905	1.2314	0.0269369
AT5G52640	1.75125	0.00249132	AT3G22840	1.23086	4.26232e-05
AT1G66270	1.74284	0.00127434	AT3G23010	1.22764	0.00941841
AT1G24147	1.73627	0.0170661	AT1G67860	1.22458	1.77037e-05
AT1G29270	1.7358	0.00139694	AT1G02205	1.22111	7.69941e-06
AT2G38995	1.72945	0.0334058	AT3G02800	1.21813	0.0299457
AT1G54020	1.71797	0.022758	AT1G02065	1.21647	0.0453546
AT3G13960	1.71151	0.00206367	AT1G29600	1.20846	0.0269955
AT5G19110	1.70062	0.0117554	AT3G26230	1.2057	0.0318023
AT4G25400	1.69546	0.0229371	AT1G67980	1.20108	0.029534
AT3G62100	1.69452	0.0193264	AT1G16090	1.20041	0.00491062
AT1G22400	1.69439	0.00334632	AT2G37770	1.19712	0.0168013
AT2G15042	1.6873	0.000309219	AT4G35180	1.19505	0.0140699
AT4G35190	1.68494	0.00712665	AT2G39560	1.19416	0.00315849
AT3G20590	1.67933	0.00143224	AT4G24700	1.18221	0.00676358
AT4G24110	1.67603	0.00496384	AT4G26850	1.17982	0.000333701
AT1G62500	1.67307	0.00122344	AT3G14440	1.17623	0.0465223
AT3G24420	1.67282	0.0175572	AT5G58770	1.1749	0.000513421
AT3G59220	1.66921	0.0454214	AT1G56150	1.17447	0.0100518
AT3G27660	1.66646	0.0417983	AT5G66940	1.17338	0.0399472
AT5G51440	1.66439	0.0354269	AT4G21590	1.17307	0.00720994
AT1G47510	1.66039	0.0192788	AT4G22490	1.16202	0.0108144
AT1G69880	1.65149	0.0175572	AT3G19020	1.16148	0.00941719
AT4G21920	1.65124	0.013519	AT5G54130	1.15434	0.0391067
AT3G23240	1.64623	0.0143133	AT5G08000	1.15391	0.00483307
AT3G54150	1.64541	0.0469934	AT5G09800	1.15286	0.000682958
AT1G77380	1.64054	0.00321002	AT5G42830	1.1483	0.000290948
AT2G39518	1.63983	0.00635461	AT1G51460	1.14493	0.00242115
AT5G39050	1.63691	0.0217061	AT3G26050	1.14481	0.00100759
AT3G05727	1.63584	0.00670624	AT4G09060	1.14312	0.0015841
AT2G34020	1.62277	0.0101843	AT1G65500	1.14218	0.0257064
AT2G29440	1.61887	0.0202822	AT3G28540	1.13893	0.0298927
AT5G19520	1.61497	0.00588956	AT3G05600	1.13616	9.06989e-06
AT2G47550	1.60955	0.019725	AT3G61250	1.13437	0.0479894
AT4G06746	1.60544	0.0364499	AT5G01420	1.13368	0.0258568
AT4G09820	1.60452	0.0410125	AT5G60030	1.1291	0.00044256
AT1G19540	1.60442	0.0310367	AT1G44740	1.12885	0.0123889
AT1G51800	1.60243	6.05706e-06	AT5G03545	1.12558	0.0491304
AT3G46280	1.5978	0.00312113	AT3G55660	1.11788	3.21376e-07
AT1G79180	1.59726	0.00257467	AT5G45700	1.11173	0.0110571
AT1G74310	1.5917	0.00511402	AT5G62210	1.11104	0.0067271
AT4G33120	1.58246	0.0264516	AT1G64500	1.10342	0.0066157
AT4G04710	1.57847	0.0449326	AT5G22300	1.09938	0.0219064
AT4G18510	1.57764	0.0495923	AT4G01080	1.09851	0.00480137
AT4G15610	1.57512	0.0281	AT2G35310	1.09596	0.0281758
AT4G25410	1.5686	0.0403026	AT1G19610	1.09557	0.0499258
AT2G32680	1.56136	0.0498189	AT4G24660	1.09472	0.000416812
AT2G42660	1.55621	0.00714511	AT5G40330	1.09312	0.00423947
AT3G62740	1.54952	0.00122137	AT3G13960	1.08492	0.0312677
AT3G47480	1.54836	0.00685433	AT4G15830	1.08377	1.22057e-05
AT1G08630	1.54466	0.015859	AT4G12870	1.08261	0.0102966
AT2G28570	1.51999	0.00331101	AT3G28580	1.08258	0.0324081
AT4G21850	1.51105	0.000324168	AT5G01910	1.07733	7.3135e-05
AT4G23700	1.50723	0.0480474	AT3G48970	1.07448	0.0379238
AT5G61560	1.50584	0.0167172	AT3G48900	1.07352	0.0032372
AT3G50470	1.50194	0.0176149	AT3G27920	1.07334	0.0218405
AT4G22212	1.5012	0.00150299	AT5G65510	1.07121	0.00850147
AT3G50480	1.49982	0.00282012	AT5G23480	1.06938	0.013967
AT2G38250	1.49688	0.0409816	AT1G78865	1.06876	0.00316268
AT3G19660	1.49231	0.0175572	AT2G21650	1.06744	0.0459472
AT3G02800	1.49115	0.00853478	AT1G22150	1.06241	0.0141757
AT1G80160	1.4901	0.0252017	AT1G53170	1.0617	0.00415518
AT3G44860	1.48928	0.0118796	AT1G31580	1.05807	0.000636545
AT1G29025	1.48808	0.0178135	AT1G02850	1.05618	3.95885e-10
AT2G31230	1.47741	0.00352972	AT1G80850	1.05607	0.00142506
AT4G12400	1.47594	0.00460267	AT5G66230	1.05285	0.0012296
AT5G37260	1.47295	0.0235348	AT3G22460	1.05227	0.00215184
AT4G37400	1.47218	0.00431421	AT2G34650	1.04721	0.00711429
AT3G11260	1.4713	0.0161531	AT5G10946	1.0453	0.0175076
AT5G42530	1.46948	7.9212e-05	AT5G20510	1.04479	0.0401054
AT1G52000	1.46832	0.000572543	AT4G33270	1.04448	1.63125e-05
AT1G55810	1.4639	1.64363e-05	AT3G57160	1.04337	0.00228692
AT4G26270	1.46196	0.0253819	AT1G62500	1.04261	0.0448976
AT5G08000	1.46042	0.00292057	AT1G01600	1.04162	0.000636706
AT5G48400	1.45531	0.0222748	AT1G22190	1.04126	0.00489881
AT3G50770	1.4516	0.0468979	AT3G01710	1.03817	2.66008e-05
AT5G23830	1.44739	0.00190095	AT2G41090	1.0359	2.74343e-05
AT4G22530	1.43998	3.56621e-07	AT2G33400	1.03465	0.00242115
AT1G51790	1.43971	0.000220214	AT1G44110	1.03456	0.00298103
AT2G23170	1.43527	9.27801e-05	AT4G02800	1.02815	0.000239931
AT2G15080	1.43295	1.40732e-05	AT1G66880	1.02567	0.021958
AT1G58160	1.43117	0.0101816	AT4G19370	1.02412	0.00913454
AT4G38410	1.42777	0.0231134	AT1G73620	1.02262	0.00219963
AT1G75580	1.42281	0.0313282	AT3G03130	1.02015	8.51449e-05
AT3G20395	1.42023	0.000115448	AT5G06320	1.01156	0.0499258
AT1G52400	1.41737	1.99806e-05	AT1G17100	1.01058	0.00504749
AT4G25110	1.41473	0.0445236	AT1G36622	1.00954	0.0372756
AT1G52245	1.4141	0.0448466	AT3G51280	1.00557	1.03135e-05
AT1G66920	1.41018	8.40911e-05	AT5G59450	1.00496	0.00482812
AT1G08050	1.4028	0.0057633	AT4G29030	1.00397	1.20828e-06
AT4G18170	1.40078	0.0137648	AT2G38240	-6.88961	0.000715349
AT3G06345	1.39808	0.0025147	AT2G20880	-6.64386	0.00346809
AT1G10140	1.39751	0.00709918	AT5G52310	-4.79331	0.0019498
AT1G26270	1.39282	0.00216549	AT3G25180	-3.79369	0.00259974
AT4G21410	1.39251	0.0131102	AT5G63450	-3.77023	0.00100574
AT1G52030	1.38748	0.0143871	AT4G20970	-3.74661	0.0435282
AT1G69930	1.38594	0.0251915	AT5G01380	-3.67617	0.0299113
AT1G04100	1.37718	0.00616917	AT2G42540	-3.65918	0.0466863
AT4G29690	1.37384	0.00121184	AT4G18650	-3.43355	0.0314093
AT5G05900	1.37223	0.0147619	AT5G25810	-3.36927	0.0125305
AT3G12220	1.37199	0.0468979	AT5G62360	-3.36316	4.1611e-15
AT1G17190	1.36972	0.0413927	AT5G64750	-3.31544	0.0335758
AT3G26500	1.36813	0.00955688	AT1G29090	-3.30484	0.0223027
AT5G61890	1.36682	0.0198191	AT3G55720	-3.25908	0.0123889
AT2G38870	1.35286	0.000222703	AT5G48920	-3.16964	0.0158859
AT2G40340	1.35093	0.0113167	AT5G05600	-3.15708	0.00967735
AT1G28190	1.34394	5.36686e-05	AT5G47330	-3.04604	0.00398705
AT4G19700	1.34356	0.0273498	AT1G72620	-2.97137	0.00708207
AT1G30820	1.34233	0.00819703	AT1G68500	-2.87192	0.0232356
AT1G59860	1.34046	0.00285415	AT1G04800	-2.85326	2.16078e-05
AT5G13210	1.33665	0.0264561	AT3G28600	-2.78802	0.00551902
AT3G57520	1.33457	0.042167	AT4G18425	-2.63775	0.00788926
AT1G22220	1.33328	0.0368708	AT2G27690	-2.58653	0.0290895
AT5G44910	1.3311	0.000806776	AT3G49070	-2.58033	0.0392152
AT3G59900	1.33096	0.000584803	AT2G34790	-2.56664	0.0028229
AT2G25510	1.31999	0.00125795	AT1G05420	-2.51897	0.0336996
AT4G27730	1.31945	0.0442541	AT3G51400	-2.51525	2.48563e-05
AT1G53490	1.3139	0.0377624	AT3G21320	-2.48572	0.0399472
AT3G60690	1.30845	0.00724635	AT4G25433	-2.47147	0.0391352
AT3G20940	1.3038	0.0263755	AT2G22810	-2.46104	0.00292722
AT3G28210	1.30006	0.0194745	AT1G10770	-2.43643	0.0333468
AT5G66170	1.29647	0.0109223	AT4G22620	-2.43479	0.0166466
AT2G43140	1.29627	0.02708	AT4G35655	-2.39623	0.00429255
AT3G21700	1.29502	0.000658211	AT1G76430	-2.39134	0.0123638
AT4G21590	1.28991	0.00496384	AT5G52400	-2.33173	0.0271659
AT2G32240	1.2865	0.0193493	AT1G44350	-2.31873	7.14249e-05
AT5G28080	1.28583	0.0413927	AT3G21330	-2.31148	3.16523e-05
AT3G25730	1.28121	0.0461388	AT2G34180	-2.3101	0.00627604
AT3G09010	1.27483	0.0166341	AT5G18030	-2.24227	0.0274708
AT2G39350	1.27349	0.00355752	AT5G25110	-2.20418	0.0391067
AT2G37770	1.26226	0.00819703	AT1G51090	-2.2019	0.000139724
AT5G67350	1.26054	0.00629285	AT4G21200	-2.19922	0.00157729
AT1G74360	1.25875	0.00412724	AT4G15740	-2.18942	0.0117619
AT4G23210	1.25725	0.0295188	AT1G20440	-2.18836	1.61835e-05
AT1G35710	1.25435	0.00658026	AT3G21550	-2.18	0.0344688
AT1G51620	1.25341	0.0100429	AT5G17490	-2.15402	0.00245707
AT5G07440	1.2458	0.00734315	AT1G29510	-2.13965	0.0135551
AT2G33710	1.24486	0.0312563	AT3G50970	-2.13577	8.51449e-05
AT3G16150	1.24099	0.0354269	AT2G19800	-2.13481	4.77707e-06
AT2G38290	1.23702	0.000205186	AT3G55940	-2.13342	0.00467169
AT1G14200	1.23381	0.00480322	AT5G47240	-2.09602	2.89594e-07
AT2G02010	1.23015	0.00115453	AT4G13310	-2.09431	0.0119309
AT4G39660	1.22034	0.00861568	AT5G18020	-2.06147	0.00679263
AT4G01700	1.21891	0.00134639	AT4G36900	-2.06086	0.000314613
AT5G19550	1.21795	0.00306843	AT1G29500	-2.0481	0.00323397
AT1G11100	1.21001	0.00896638	AT4G12410	-2.02612	0.0126544
AT2G33850	1.20967	0.0109223	AT3G17580	-2.00198	0.0315121
AT5G24600	1.20689	0.00763189	AT1G29460	-2.00119	0.0499258
AT1G61800	1.20494	3.74498e-05	AT4G24510	-1.99736	2.23499e-06
AT5G02580	1.20465	0.0345131	AT5G07700	-1.98239	0.0117599
AT2G39200	1.19879	0.000449412	AT1G11190	-1.97589	0.0406488
AT1G53920	1.19299	0.0315191	AT1G33811	-1.96453	0.000634836
AT3G24500	1.19151	0.0157338	AT5G24140	-1.95666	0.0475124
AT1G75450	1.19026	0.0232893	AT3G25760	-1.95263	0.00346318
AT1G30755	1.18685	0.00503664	AT1G10550	-1.95024	1.75283e-05
AT5G52830	1.18636	0.00595343	AT5G38910	-1.94405	0.0163042
AT5G27760	1.18155	0.00038954	AT5G06570	-1.94202	0.0295155
AT5G13330	1.18011	2.23392e-05	AT1G21540	-1.93091	2.23413e-09
AT3G09350	1.17978	0.0395542	AT4G00360	-1.91199	0.000263068
AT3G26690	1.17741	0.00105639	AT1G02335	-1.8956	0.0437048
AT1G31310	1.17414	0.0433185	AT1G20450	-1.88423	1.98824e-05
AT5G01870	1.17118	0.0135767	AT4G38400	-1.88381	0.0040531
AT4G32870	1.16436	0.00263297	AT1G29450	-1.88188	0.0261105
AT4G25070	1.16401	0.0443704	AT1G19540	-1.85957	0.0272455
AT3G12580	1.15551	0.00827092	AT5G15960	-1.85475	0.0338918
AT4G17260	1.15281	0.0078507	AT2G44340	-1.85028	0.0447764
AT3G13910	1.15167	0.0470686	AT5G26220	-1.84916	0.0083668
AT1G77330	1.15086	0.0300032	AT5G60020	-1.81856	0.0427988
AT5G40330	1.14452	0.00460267	AT3G03850	-1.81748	0.0144258
AT4G08770	1.14271	1.35511e-06	AT3G55500	-1.80914	6.775e-06
AT5G51070	1.14111	0.000183865	AT3G21620	-1.80227	0.0287829
AT1G20900	1.14024	0.00339438	AT1G10090	-1.78173	1.63125e-05
AT1G72416	1.13781	0.000131225	AT5G26190	-1.78107	0.037593
AT2G44080	1.13594	0.000903126	AT5G02090	-1.74966	0.0499258
AT1G51760	1.12405	0.0146736	AT5G41590	-1.74874	0.0446501
AT1G24070	1.1234	0.00187993	AT1G76220	-1.74713	0.0133072
AT3G55110	1.11909	0.00933803	AT1G15010	-1.73694	0.000589539
AT4G23420	1.11742	0.0332583	AT1G29430	-1.73664	0.00415799
AT3G27920	1.1163	0.0352622	AT1G14780	-1.73661	0.0121394
AT2G41380	1.11031	0.000485583	AT3G03265	-1.73362	0.0260358
AT2G21640	1.10973	0.0112068	AT5G38710	-1.73074	0.000223668
AT1G54100	1.10781	0.00155021	AT1G78170	-1.71822	0.00292722
AT1G49530	1.10685	0.0291889	AT5G44050	-1.71558	0.00210319
AT5G49700	1.10063	0.0259537	AT1G62975	-1.71509	0.00580716
AT1G30320	1.09656	0.0312396	AT2G15970	-1.70941	1.95001e-13
AT5G59220	1.09438	0.0249477	AT5G56160	-1.70919	0.00315351
AT2G37980	1.09	0.025082	AT3G62820	-1.69271	0.000185519
AT5G13750	1.08584	0.00724635	AT5G19580	-1.69132	0.00166761
AT4G18250	1.08504	0.0489299	AT5G62350	-1.68638	6.85919e-10
AT4G33565	1.08421	0.00331101	AT2G31010	-1.68563	0.00728116
AT1G51270	1.08334	0.000220214	AT5G43350	-1.6678	0.00398705
AT2G30140	1.07938	2.43445e-06	AT1G31173	-1.66303	0.0326188
AT5G09980	1.07897	0.0252421	AT1G22830	-1.66142	0.00103077
AT5G02320	1.07675	0.035611	AT5G07080	-1.64434	0.000159928
AT5G03490	1.07652	0.0312102	AT1G17345	-1.63598	0.0151006
AT4G23260	1.07393	5.20384e-06	AT3G17070	-1.62183	0.000286995
AT4G27900	1.07172	0.0406059	AT4G36010	-1.61479	0.000112162
AT1G14260	1.0672	0.0355924	AT1G32860	-1.61363	0.0475865
AT2G34070	1.06391	0.045969	AT2G37820	-1.60726	0.0319742
AT4G15530	1.06161	0.0214013	AT5G24570	-1.60275	0.000386729
AT2G29990	1.0582	4.05705e-05	AT1G72180	-1.60264	1.00949e-06
AT1G64660	1.05752	0.0291823	AT1G70700	-1.6026	0.00308028
AT1G52410	1.05683	0.00122137	AT5G01740	-1.593	0.0160703
AT5G47060	1.05566	0.0476106	AT3G04010	-1.59222	0.00198179
AT1G10400	1.05112	0.0470984	AT4G33905	-1.59101	0.0446907
AT5G47500	1.04717	0.0200872	AT3G16370	-1.58187	0.00795762
AT1G67820	1.04203	0.0153295	AT5G62280	-1.5784	0.000870576
AT5G10625	1.03884	0.0307771	AT1G01470	-1.57795	3.65836e-06
AT3G61760	1.03881	0.00775554	AT2G17840	-1.57651	1.78914e-05
AT3G02875	1.03592	0.000774724	AT1G01580	-1.57146	0.0250374
AT5G25440	1.03347	0.015859	AT1G58370	-1.56994	0.0179305
AT3G05980	1.03331	0.0283181	AT2G04570	-1.56554	0.00953884
AT3G02555	1.02508	0.00435003	AT4G18940	-1.56409	0.021958
AT5G10300	1.02223	0.0452611	AT4G26415	-1.56112	0.013119
AT2G16870	1.02008	0.0101843	AT1G62320	-1.55826	0.00189161
AT5G20830	1.01676	0.00567302	AT5G24470	-1.55273	6.65691e-07
AT3G53160	1.01574	0.0498598	AT5G66580	-1.55207	0.00782369
AT3G57860	1.01306	0.0408158	AT3G27960	-1.55131	0.00011026
AT3G07870	1.01167	0.00400585	AT3G58620	-1.54889	0.016785
AT3G07650	1.01164	0.0068015	AT4G14630	-1.54887	0.000387859
AT5G06730	1.00799	0.0389003	AT4G32860	-1.54859	0.00621449
AT5G59845	-6.22976	0.00675637	AT1G04240	-1.54791	0.000650084
AT4G25470	-4.74611	0.0131706	AT1G27910	-1.54217	0.0252393
AT1G74930	-4.64693	0.00653049	AT3G14810	-1.5418	0.00129229
AT4G25490	-4.58722	0.0155538	AT5G26000	-1.53294	0.00292722
AT4G27654	-4.51463	0.0057633	AT1G08890	-1.53047	0.000113937
AT4G18220	-4.10204	0.000700885	AT4G19720	-1.50942	0.01763
AT4G25480	-4.06855	0.0197924	AT2G32100	-1.50345	0.0045313
AT3G46880	-3.95165	0.0235493	AT1G50040	-1.49904	0.0285203
AT1G12610	-3.91601	0.00609615	AT5G18430	-1.49885	0.000408564
AT5G51990	-3.86149	0.0011831	AT3G11370	-1.49878	0.0109476
AT3G09415	-3.72627	0.0244495	AT1G68250	-1.47334	0.0497853
AT1G19210	-3.59924	0.000934835	AT1G02340	-1.47205	0.0269369
AT5G38700	-3.59872	0.00985762	AT5G15410	-1.4719	0.0479894
AT1G73540	-3.55376	0.0219041	AT1G20850	-1.46466	0.0359664
AT2G40610	-3.48939	7.93294e-08	AT3G54420	-1.46455	0.00254095
AT2G27420	-3.48016	0.000341776	AT1G30360	-1.45834	1.61835e-05
AT4G27657	-3.33048	0.0324697	AT4G26830	-1.45705	0.0177314
AT4G24010	-3.31234	0.00158759	AT1G22740	-1.45673	5.57077e-09
AT4G11280	-3.26093	0.0329453	AT1G30640	-1.45018	0.00409974
AT1G60050	-3.22776	0.0359953	AT5G06870	-1.44373	0.0048139
AT5G04950	-3.21398	0.0458974	AT1G23800	-1.43755	0.00679263
AT5G52020	-3.14202	0.0457137	AT2G38750	-1.43356	0.00419796
AT1G60190	-3.13523	0.0353389	AT5G23350	-1.43076	0.00621449
AT2G34600	-3.10027	0.0400827	AT4G38420	-1.42998	0.0016919
AT4G01950	-2.94098	0.042836	AT1G11260	-1.42763	0.0010669
AT5G60780	-2.93217	0.0260296	AT1G64380	-1.42253	0.0297574
AT1G04800	-2.86921	0.000659745	AT3G48520	-1.42	0.00967735
AT1G74670	-2.85121	8.04124e-07	AT2G40330	-1.41839	0.0459475
AT1G20823	-2.84857	0.000515938	AT2G15090	-1.41427	0.0344496
AT1G05310	-2.8377	0.0124065	AT4G37220	-1.41411	0.0214794
AT5G45950	-2.81323	3.73967e-05	AT3G06070	-1.41225	0.00323397
AT1G74450	-2.79597	0.000192475	AT4G18280	-1.40655	0.00182184
AT5G45630	-2.76547	0.00163891	AT1G12950	-1.40629	0.0275461
AT4G16880	-2.74991	9.9664e-08	AT2G22860	-1.40611	0.0184024
AT1G72240	-2.73363	0.00503664	AT5G43520	-1.40488	0.000103031
AT2G15090	-2.69753	3.97177e-05	AT1G75880	-1.40194	0.00152064
AT1G29660	-2.67924	9.19781e-06	AT4G28240	-1.40092	0.00617939
AT3G44990	-2.65283	8.01779e-05	AT5G65730	-1.3986	0.00085243
AT5G08150	-2.64388	0.000848711	AT3G51350	-1.3982	0.0307639
AT4G35783	-2.64379	0.0357928	AT4G38390	-1.38919	0.0119309
AT5G11610	-2.60908	0.000161403	AT5G66400	-1.38474	0.0389474
AT1G32780	-2.6023	0.000774724	AT5G12050	-1.3836	1.73007e-09
AT3G58060	-2.59438	0.0428415	AT1G14520	-1.38109	9.91358e-05
AT3G27540	-2.58912	0.000774724	AT1G75960	-1.3764	1.79137e-08
AT3G54000	-2.58814	0.00101347	AT3G05800	-1.37636	0.00280684
AT5G13700	-2.58114	0.00724635	AT5G53050	-1.36619	9.5907e-05
AT5G46220	-2.58031	0.0026866	AT4G12000	-1.35661	0.00591263
AT4G12320	-2.56079	9.11838e-07	AT1G32910	-1.3549	0.00564894
AT3G16860	-2.51288	0.00319169	AT1G01120	-1.35294	0.000242148
AT3G56080	-2.49613	3.83785e-07	AT2G43520	-1.34082	0.0460423
AT3G23630	-2.49278	0.042984	AT5G44680	-1.33742	5.09048e-06
AT4G25250	-2.4854	0.00287681	AT1G22330	-1.33459	3.40507e-07
AT5G25120	-2.47068	3.68248e-05	AT5G61810	-1.32922	0.00191894
AT5G51790	-2.45485	6.99237e-06	AT3G16240	-1.31864	5.23524e-05
AT3G16370	-2.45261	9.72728e-05	AT3G59350	-1.31503	0.000483145
AT3G15570	-2.44262	4.02712e-19	AT1G10060	-1.31384	2.89594e-07
AT1G70260	-2.41991	0.0299308	AT4G04840	-1.30484	0.00241999
AT4G13800	-2.41618	0.00472782	AT1G67900	-1.30405	0.0100001
AT1G73600	-2.41251	0.00092157	AT2G02950	-1.30244	0.00189366
AT2G45550	-2.40647	0.0310152	AT1G72150	-1.30211	5.43861e-10
AT2G37030	-2.40278	5.45697e-05	AT3G48720	-1.30016	3.78277e-06
AT1G33811	-2.36742	7.2138e-05	AT3G23840	-1.29961	0.00165497
AT4G18197	-2.36239	0.0181469	AT5G01730	-1.29691	0.0170066
AT1G03820	-2.3592	3.45848e-05	AT2G44460	-1.29679	0.000252147
AT4G38700	-2.35383	0.000196455	AT2G38320	-1.29642	0.0017139
AT3G52720	-2.3493	0.000192761	AT1G22530	-1.29556	0.000253309
AT5G11420	-2.33286	7.73624e-07	AT2G36320	-1.29554	0.0481777
AT3G62260	-2.33029	0.0113698	AT1G62400	-1.29539	0.00348061
AT3G13640	-2.32908	0.0125341	AT5G27280	-1.29025	2.75029e-05
AT4G38770	-2.32836	6.64778e-05	AT3G54990	-1.28963	0.000271506
AT4G12900	-2.32774	0.00077179	AT4G38770	-1.28618	0.00903651
AT5G45650	-2.32449	0.000204551	AT3G22740	-1.28172	1.77955e-05
AT3G56790	-2.3099	0.0430156	AT5G02940	-1.28045	0.0108144
AT4G01360	-2.29699	0.00890624	AT1G70820	-1.27998	1.61835e-05
AT2G20835	-2.28586	0.00838635	AT3G46270	-1.26773	0.00349857
AT3G19580	-2.27922	0.0161507	AT2G44230	-1.2676	0.0471764
AT4G03070	-2.24901	7.44496e-05	AT5G52900	-1.26268	0.0391067
AT2G44840	-2.24414	0.0188423	AT5G23360	-1.25948	0.00241205
AT1G18740	-2.24201	0.00292057	AT4G37800	-1.25907	0.028612
AT5G10250	-2.23781	0.00304336	AT1G22770	-1.23955	0.000319268
AT5G64870	-2.22572	0.00357629	AT3G55840	-1.23876	0.0150196
AT5G11070	-2.21766	0.000843543	AT4G33880	-1.23857	0.0336672
AT1G54820	-2.21454	2.35698e-16	AT1G61255	-1.23822	0.0341555
AT3G20600	-2.21424	0.0153295	AT4G33220	-1.23607	0.00374784
AT2G44230	-2.19474	0.00276226	AT1G11850	-1.23184	0.0232356
AT1G13650	-2.19191	5.01876e-05	AT1G60140	-1.23147	0.0448976
AT1G24330	-2.19171	0.000194393	AT3G45970	-1.22775	0.0080589
AT1G76430	-2.18433	0.0230209	AT5G54145	-1.21909	0.0460423
AT1G61470	-2.17915	0.0321776	AT5G16010	-1.21744	0.000634836
AT2G45560	-2.17914	1.81142e-12	AT3G04070	-1.21606	0.00665538
AT5G50800	-2.16998	0.00275993	AT1G29670	-1.2131	3.95142e-07
AT1G11410	-2.1419	0.00122814	AT4G22758	-1.20381	0.0308643
AT3G01260	-2.13731	0.0183405	AT1G69830	-1.20217	3.30586e-07
AT5G19580	-2.13667	0.000628355	AT4G37070	-1.20185	0.0371993
AT3G19240	-2.13552	0.00300961	AT5G13220	-1.20096	0.0491395
AT2G41640	-2.13108	0.0150961	AT2G44940	-1.19959	0.00320641
AT1G52100	-2.10147	0.000731948	AT3G05880	-1.19865	8.4115e-13
AT1G04330	-2.1006	0.00753768	AT3G61060	-1.19637	0.0135013
AT1G60590	-2.09618	0.00374364	AT5G43180	-1.19602	3.5493e-05
AT4G35655	-2.07847	0.0188794	AT3G53720	-1.19412	0.00242115
AT2G29370	-2.07839	2.9372e-08	AT2G21880	-1.19135	6.89148e-05
AT1G27770	-2.06756	0.0104353	AT1G62660	-1.19102	0.000899161
AT1G09950	-2.06519	0.000884291	AT5G44610	-1.18741	0.00125648
AT1G34580	-2.06282	0.000167706	AT4G03510	-1.18653	0.0267644
AT4G26415	-2.06254	0.00174886	AT4G16563	-1.18526	0.000731392
AT4G18970	-2.05789	1.58016e-07	AT2G32510	-1.18147	0.035924
AT2G27385	-2.05251	2.23809e-06	AT5G50640	-1.18003	0.0142602
AT3G10930	-2.05096	0.0430556	AT4G23550	-1.1786	0.0270618
AT2G29300	-2.04776	0.000966451	AT5G57480	-1.17847	0.000219255
AT5G65730	-2.04132	9.72728e-05	AT4G31110	-1.17791	0.0149761
AT3G18050	-2.01391	6.02682e-08	AT1G04110	-1.17328	0.028117
AT1G30135	-2.00607	0.0269907	AT5G16240	-1.17286	0.00280828
AT5G06790	-2.00605	0.0300032	AT2G39980	-1.17168	0.0011743
AT1G79770	-1.99509	0.00339438	AT2G32150	-1.16816	0.0155401
AT2G43290	-1.99447	0.00355752	AT4G38690	-1.16581	1.61835e-05
AT5G26190	-1.99142	0.0238083	AT1G12260	-1.16521	0.0140699
AT4G37260	-1.98791	0.00356842	AT5G44020	-1.16416	2.88372e-08
AT2G42760	-1.98508	0.0183387	AT1G50460	-1.15878	0.0451056
AT4G31910	-1.97324	0.00190763	AT2G16630	-1.15679	1.3794e-05
AT5G49730	-1.97315	3.45237e-07	AT3G59340	-1.15666	0.00346857
AT5G25130	-1.97045	0.00654786	AT1G11340	-1.15594	0.0017582
AT2G04570	-1.96593	0.00273505	AT5G57660	-1.15587	1.00936e-05
AT3G06750	-1.96144	0.000160904	AT3G55760	-1.15521	0.00482812
AT3G61190	-1.95922	0.0208388	AT4G21870	-1.15288	0.0422406
AT4G29905	-1.95834	0.00719327	AT1G08810	-1.15044	0.00203872
AT4G37800	-1.95061	0.000914355	AT5G20250	-1.14546	0.00301108
AT4G02630	-1.94286	0.0145827	AT1G42470	-1.13873	0.00932921
AT1G35140	-1.9407	0.0371455	AT2G46720	-1.13698	0.0222591
AT3G21670	-1.93631	0.0011066	AT3G58790	-1.13406	0.00103077
AT4G12980	-1.93281	3.83863e-05	AT2G23120	-1.13386	0.0157546
AT1G77640	-1.92587	0.0172055	AT3G54140	-1.13267	0.0330435
AT4G38690	-1.92329	1.94008e-07	AT1G78100	-1.13196	0.0205012
AT5G62430	-1.90981	8.63267e-05	AT1G76800	-1.12852	0.00375599
AT3G62550	-1.90729	0.000341776	AT5G44130	-1.12449	0.0060908
AT5G27360	-1.90461	0.000139808	AT5G06990	-1.12345	0.031922
AT4G36540	-1.89861	1.80947e-09	AT3G23730	-1.11945	0.00330184
AT5G59340	-1.89203	0.0158931	AT3G27170	-1.11875	0.0460191
AT2G37460	-1.88964	0.00259007	AT4G40010	-1.118	0.00306115
AT1G75900	-1.88578	9.55755e-05	AT5G07920	-1.11695	0.00881183
AT4G18205	-1.8832	0.0215263	AT1G68530	-1.11584	4.56436e-09
AT1G26761	-1.88069	2.43866e-10	AT4G24040	-1.11472	0.00396485
AT3G26490	-1.86698	6.02682e-08	AT4G15093	-1.1146	0.0355207
AT3G17330	-1.86657	0.00199418	AT1G20160	-1.11216	0.0164083
AT5G58120	-1.86467	0.0374351	AT4G01026	-1.11055	0.0366134
AT5G41050	-1.86018	7.2138e-05	AT5G52250	-1.11021	0.00221657
AT5G63180	-1.85863	0.00292057	AT2G06050	-1.10899	0.026311
AT4G13195	-1.85639	0.0225891	AT2G46370	-1.10881	0.00573034
AT5G02180	-1.8512	8.55539e-07	AT1G78600	-1.10675	4.58948e-06
AT2G29320	-1.84602	0.00304556	AT5G01050	-1.10281	0.0394045
AT5G35110	-1.84398	0.0349597	AT4G14746	-1.10163	2.8175e-06
AT3G54830	-1.84287	1.91959e-05	AT3G14560	-1.09555	0.00189366
AT5G49740	-1.83986	0.00259007	AT4G20260	-1.0936	1.69526e-05
AT1G09310	-1.83845	0.000408558	AT4G22590	-1.09315	0.0106878
AT3G06890	-1.83808	0.00743808	AT3G25770	-1.09285	0.00302736
AT1G31173	-1.83283	0.00435856	AT1G53940	-1.09154	0.0280133
AT1G19770	-1.82832	0.0342896	AT5G67060	-1.09093	0.0028812
AT3G18710	-1.82785	0.0251915	AT4G14480	-1.08991	0.00504749
AT5G59130	-1.82714	0.00393913	AT4G27410	-1.08705	0.0427988
AT5G08030	-1.82669	0.000252053	AT1G75220	-1.07935	0.00094663
AT4G00910	-1.81339	0.000774724	AT5G60850	-1.07624	0.0297574
AT2G47750	-1.80692	0.00018452	AT5G14940	-1.07471	0.0016919
AT1G29500	-1.79899	0.00920124	AT1G78240	-1.0747	0.0381843
AT3G44260	-1.79889	0.0488287	AT3G51660	-1.07193	0.00856753
AT1G63030	-1.79194	0.0453553	AT1G22690	-1.07143	0.0085752
AT2G27080	-1.79043	0.018171	AT3G26520	-1.06836	6.65691e-07
AT1G22570	-1.78883	0.000848711	AT5G40390	-1.0674	9.12074e-07
AT2G36050	-1.78126	1.61104e-06	AT3G56930	-1.06703	0.00116126
AT5G18430	-1.77417	0.00105639	AT2G28120	-1.06618	0.0305879
AT5G42040	-1.77259	0.0360717	AT2G06850	-1.06384	0.00103574
AT2G17660	-1.76328	0.00503766	AT4G35320	-1.06318	0.000258191
AT4G04840	-1.76284	0.0117799	AT5G23860	-1.0626	1.91337e-05
AT3G05400	-1.76075	0.000386621	AT1G05340	-1.06194	0.0156186
AT5G63770	-1.76038	0.0074886	AT5G25840	-1.06065	0.000568489
AT3G14440	-1.7598	0.00461531	AT5G26280	-1.05705	0.038113
AT1G61795	-1.75844	0.000666002	AT5G26010	-1.05541	1.29739e-07
AT1G78820	-1.75843	0.00775554	AT5G67210	-1.05388	0.00737959
AT5G24150	-1.75608	0.0143871	AT5G24010	-1.05292	0.0215126
AT3G44630	-1.75163	0.0380226	AT1G75900	-1.05205	0.0485335
AT3G23840	-1.74979	0.000242064	AT5G45820	-1.05074	0.000100614
AT3G44900	-1.74595	0.0467649	AT2G44380	-1.04998	0.00044256
AT3G51970	-1.74508	0.00919919	AT3G07000	-1.04878	0.0366634
AT3G17070	-1.74505	0.000499548	AT5G03120	-1.04268	0.00230912
AT1G78995	-1.74304	0.000174926	AT3G19930	-1.0421	6.99902e-06
AT3G26290	-1.74239	3.12428e-06	AT2G47440	-1.04119	0.00952078
AT3G20820	-1.74035	0.000127321	AT5G65590	-1.04094	0.00674114
AT1G33440	-1.72112	0.0218214	AT2G30930	-1.03436	0.00116564
AT1G14700	-1.71925	4.28572e-06	AT2G21540	-1.03175	2.8175e-06
AT5G43870	-1.71644	0.000308293	AT1G16390	-1.0314	0.000189739
AT5G37770	-1.71256	0.0214885	AT3G56060	-1.03079	0.0484264
AT3G45780	-1.70963	0.000156495	AT2G41990	-1.02864	0.0149972
AT5G57560	-1.70926	0.0383231	AT4G39030	-1.02814	0.0325362
AT5G36910	-1.70682	0.00963458	AT1G76180	-1.02667	0.00100886
AT3G54200	-1.70453	0.0320733	AT3G62010	-1.02198	0.0048139
AT2G43100	-1.70164	0.0234698	AT2G34810	-1.02086	0.00157563
AT1G14480	-1.69388	0.0124858	AT3G06390	-1.01993	0.0093151
AT4G39770	-1.68968	0.00035682	AT1G65730	-1.01922	0.000850067
AT2G28780	-1.6884	0.0121703	AT4G21570	-1.01344	0.0108388
AT1G15260	-1.68797	3.59527e-07	AT1G58200	-1.01219	0.0475124
AT1G70820	-1.6867	0.000968393	AT5G27520	-1.00564	0.00294566
AT4G36000	-1.68626	0.00802761	AT3G61260	-1.0049	0.00180957
AT2G03310	-1.68251	3.34297e-11	AT5G42570	-1.0038	0.00320641
AT2G43010	-1.68251	3.29291e-13	AT3G58120	-1.00027	0.00193355
AT1G15885	-1.68197	0.0187165
AT1G22770	-1.6778	8.38152e-05
AT3G62820	-1.67201	0.00102373
AT4G31330	-1.66614	0.000401547
AT4G28250	-1.66588	0.0012139
AT1G18870	-1.6579	1.60033e-09
AT4G10770	-1.65076	0.00119437
AT1G18265	-1.64941	0.00405949
AT5G26000	-1.64237	0.0128069
AT2G29310	-1.63987	1.4996e-05
AT5G62220	-1.63839	6.51545e-05
AT1G20190	-1.63756	0.000353619
AT5G64770	-1.63548	3.34297e-11
AT4G23250	-1.6312	0.0306278
AT1G32450	-1.62717	0.00263297
AT1G70370	-1.62603	0.000777053
AT4G36550	-1.62274	0.0259537
AT1G70830	-1.61175	0.0411193
AT3G44450	-1.61095	0.0312102
AT4G12310	-1.60213	0.00282465
AT4G00400	-1.59814	0.00460267
AT5G24590	-1.59132	0.0379246
AT1G21540	-1.5908	0.000484455
AT2G29670	-1.58894	8.42918e-10
AT4G23990	-1.58365	0.00769634
AT1G78970	-1.5827	0.0112727
AT2G33580	-1.58124	0.0446399
AT3G48720	-1.57316	0.000255454
AT2G31790	-1.57244	0.00987809
AT1G28600	-1.57022	0.037066
AT1G70985	-1.56729	0.00933803
AT4G04570	-1.56297	0.00480322
AT3G04290	-1.55611	0.00577574
AT1G55960	-1.55395	0.00334632
AT5G62470	-1.55269	0.0400278
AT4G21740	-1.55235	0.0078507
AT3G09162	-1.55014	0.0113039
AT3G53680	-1.54628	5.22474e-05
AT5G63130	-1.54568	0.0264561
AT3G45960	-1.5443	0.0354269
AT5G25840	-1.54385	2.51024e-06
AT3G02500	-1.5433	0.0251915
AT2G01180	-1.5431	0.0439198
AT5G03760	-1.54161	0.000551987
AT3G50270	-1.53886	6.05706e-06
AT1G45201	-1.53848	0.0164434
AT5G16350	-1.5377	0.0260296
AT4G14480	-1.53056	9.5199e-05
AT4G25780	-1.52688	0.000515938
AT1G02810	-1.52631	0.035399
AT3G54600	-1.5259	0.0405518
AT5G45830	-1.52447	0.000485583
AT4G29020	-1.5215	0.000591516
AT3G28080	-1.51819	0.000908902
AT4G01670	-1.51648	0.0190911
AT2G41990	-1.51529	0.000183865
AT4G17970	-1.51438	0.000384741
AT5G45820	-1.51378	6.02682e-08
AT2G14060	-1.51367	0.0408158
AT4G26830	-1.51256	0.0121703
AT2G46790	-1.5121	0.00805603
AT4G01090	-1.51087	0.0251414
AT3G28130	-1.50522	0.0108196
AT1G02660	-1.50211	0.00435367
AT3G25670	-1.50197	0.0145222
AT4G19170	-1.49743	0.000485011
AT3G28070	-1.49487	3.74498e-05
AT1G11850	-1.49182	0.000475985
AT1G04110	-1.4893	0.00331101
AT4G22200	-1.4884	0.00974475
AT1G49840	-1.4882	0.00821237
AT5G08330	-1.48648	7.2138e-05
AT1G66980	-1.48641	1.291e-05
AT4G02420	-1.48573	0.0498598
AT5G49360	-1.48303	0.00298655
AT2G42380	-1.48034	0.00013254
AT2G38170	-1.4759	0.0203028
AT2G18260	-1.47498	0.00663677
AT1G13930	-1.47339	0.0143502
AT3G14760	-1.47235	0.000385397
AT4G39330	-1.47175	0.00357629
AT2G25250	-1.47057	0.0157613
AT1G18880	-1.46952	0.0310152
AT1G50280	-1.46909	0.00484344
AT2G34510	-1.46815	1.53032e-09
AT4G17615	-1.46793	0.0346906
AT3G27210	-1.4667	0.0279286
AT1G10060	-1.46371	6.37046e-07
AT5G62570	-1.46112	0.0175888
AT2G39250	-1.45414	0.000203226
AT5G27350	-1.44821	0.00119778
AT3G44970	-1.44246	0.00221891
AT2G28500	-1.43466	0.0343047
AT3G58690	-1.43272	0.000360539
AT3G11090	-1.43139	0.000175407
AT1G14345	-1.42969	9.72728e-05
AT1G04680	-1.4269	0.00216549
AT1G11340	-1.42591	0.00298559
AT4G37470	-1.42342	1.80096e-06
AT5G44410	-1.42177	0.00281299
AT2G39920	-1.42175	0.0300032
AT3G16240	-1.41816	2.68505e-05
AT1G28670	-1.41649	9.72728e-05
AT2G29290	-1.41349	1.08658e-06
AT1G66130	-1.41333	8.04124e-07
AT4G23400	-1.41321	0.00184273
AT2G30424	-1.41243	0.0137648
AT4G25010	-1.41203	0.0258024
AT3G11650	-1.41198	0.0159263
AT1G78070	-1.40871	0.00038954
AT5G64170	-1.40615	4.56398e-05
AT4G13810	-1.40512	0.00848561
AT2G28950	-1.39397	0.000119428
AT3G48280	-1.38878	0.00807608
AT4G06195	-1.38642	0.0256357
AT1G31290	-1.38466	0.0411843
AT1G23390	-1.3842	0.00011583
AT3G46490	-1.38051	0.0145643
AT5G56100	-1.37287	0.000509188
AT5G54250	-1.37233	0.0047144
AT4G32000	-1.37069	0.0146736
AT4G17810	-1.37064	1.26129e-06
AT1G11070	-1.36884	0.00895107
AT1G03440	-1.36703	0.00128822
AT4G23870	-1.36529	0.000222872
AT2G12190	-1.3646	0.0389876
AT3G01345	-1.36255	0.00438013
AT3G26520	-1.36231	3.45848e-05
AT1G22370	-1.36231	0.000400171
AT5G15780	-1.36228	0.00112343
AT1G67880	-1.35643	0.0240801
AT2G41312	-1.35356	0.00200036
AT2G32010	-1.35236	0.0123046
AT2G05160	-1.35231	0.000879692
AT5G16030	-1.35196	1.98682e-05
AT4G33220	-1.34845	0.0162966
AT2G38460	-1.34553	1.97367e-05
AT3G29320	-1.33897	0.000598094
AT3G61550	-1.33838	0.000254492
AT2G32690	-1.33826	0.00226144
AT2G29170	-1.3373	0.00734817
AT3G06120	-1.33702	0.0468979
AT3G15115	-1.3307	1.75937e-06
AT4G04340	-1.32909	4.12976e-07
AT1G75500	-1.31826	0.00125795
AT5G21482	-1.31761	0.0001189
AT3G09160	-1.31519	0.00663289
AT1G07450	-1.31248	0.00190763
AT4G14740	-1.31068	1.40462e-05
AT3G46970	-1.29942	0.0242784
AT1G73680	-1.29833	0.0358941
AT1G76800	-1.29394	0.0354269
AT5G04230	-1.2931	0.00113123
AT3G62110	-1.29241	0.0193346
AT3G26180	-1.29123	0.00463858
AT4G23820	-1.29026	0.00308865
AT2G34620	-1.28974	3.21027e-06
AT2G18300	-1.2892	1.32705e-07
AT5G41900	-1.28547	0.0132753
AT2G05070	-1.28535	6.90073e-09
AT3G53800	-1.27935	9.67598e-07
AT1G76110	-1.27923	8.90443e-07
AT1G12090	-1.27776	5.63722e-16
AT4G34650	-1.27712	0.0123263
AT1G22690	-1.27511	0.0132258
AT4G27820	-1.2749	0.000444281
AT5G12900	-1.2735	0.00552627
AT1G75880	-1.27123	0.00913441
AT4G05110	-1.27094	0.0199809
AT1G49130	-1.2705	0.00775554
AT3G05180	-1.27021	0.00206367
AT3G06770	-1.26926	6.02682e-08
AT1G69830	-1.26705	0.00580727
AT5G48490	-1.26687	0.0034935
AT5G10750	-1.26538	0.0177113
AT2G28410	-1.26137	0.0121557
AT3G15350	-1.26076	0.00752182
AT1G62630	-1.25906	0.000314055
AT5G41140	-1.25888	0.000665732
AT4G33625	-1.25863	3.2097e-10
AT2G05920	-1.25846	0.0105284
AT3G46370	-1.25766	0.000376386
AT1G23205	-1.25134	0.0325738
AT4G30610	-1.25113	0.00351247
AT5G40500	-1.2502	1.75937e-06
AT4G37080	-1.24974	0.000774724
AT3G61830	-1.249	0.00898595
AT5G01240	-1.24866	0.00445387
AT4G28780	-1.24688	0.0217103
AT4G16950	-1.24565	0.00103777
AT4G19960	-1.2413	0.0137269
AT2G32540	-1.24108	0.0454268
AT5G38060	-1.24098	0.0297665
AT3G17800	-1.23992	0.0244306
AT5G24470	-1.23564	0.0310781
AT5G65010	-1.23544	0.00357629
AT1G09390	-1.2347	0.00125795
AT2G42600	-1.23293	1.18399e-05
AT4G36240	-1.23242	0.0109223
AT5G62100	-1.23119	0.000175407
AT4G09760	-1.21632	0.00057176
AT5G12950	-1.21617	0.0123183
AT2G26910	-1.21585	0.00237148
AT3G18890	-1.21547	9.72728e-05
AT5G20740	-1.2144	0.0217727
AT5G62140	-1.21434	0.000698352
AT1G35180	-1.21213	0.0181469
AT5G67385	-1.20687	0.000757321
AT1G44446	-1.20574	1.91959e-05
AT5G51920	-1.20275	0.0363189
AT2G05100	-1.20192	3.59527e-07
AT5G57100	-1.20089	0.0186684
AT5G20270	-1.20078	0.00890624
AT3G26310	-1.19986	8.40844e-06
AT2G42690	-1.19913	0.00503664
AT2G30010	-1.19705	0.0230159
AT4G33960	-1.19652	0.0310903
AT5G19190	-1.19512	3.6587e-06
AT4G34900	-1.19303	1.64363e-05
AT1G19340	-1.19145	0.0421571
AT5G24105	-1.19082	0.0177057
AT5G42250	-1.19009	0.0188423
AT1G51080	-1.18721	0.000341776
AT3G27690	-1.18628	1.30616e-05
AT4G25960	-1.18625	0.0311069
AT1G78230	-1.18529	4.36621e-05
AT3G04550	-1.18461	0.0068119
AT1G10550	-1.18226	0.0101099
AT4G27030	-1.18008	0.0137366
AT2G40840	-1.17973	0.00405944
AT4G09640	-1.17702	0.00635461
AT3G02850	-1.17682	0.0227131
AT1G49470	-1.17558	0.00552513
AT5G55740	-1.17553	3.20389e-07
AT5G48900	-1.17424	0.0166731
AT3G01510	-1.17126	1.9059e-05
AT1G13920	-1.17035	0.0243712
AT5G42200	-1.16957	0.0244595
AT5G22390	-1.16797	0.00808575
AT1G28610	-1.1676	0.00875707
AT3G54020	-1.16607	0.0266837
AT3G59250	-1.16605	0.0252658
AT5G16240	-1.16366	0.0245322
AT3G06880	-1.16348	0.0167215
AT5G06270	-1.1584	0.00122344
AT2G23290	-1.15723	0.0119025
AT2G24820	-1.15687	0.0101433
AT4G34510	-1.15664	0.0202407
AT3G11410	-1.15601	0.00236931
AT5G43740	-1.15595	0.0347618
AT3G17640	-1.15413	0.0243441
AT1G67400	-1.15327	0.0162201
AT2G02450	-1.15287	0.03014
AT1G62710	-1.15097	0.0181469
AT1G22740	-1.14957	9.95072e-05
AT5G04530	-1.14932	0.0104035
AT1G65800	-1.14708	0.0277456
AT2G05540	-1.14547	0.000640455
AT2G29650	-1.14498	1.9492e-07
AT1G72030	-1.14321	0.00412724
AT5G20630	-1.14176	0.0334853
AT3G22150	-1.13928	3.39192e-05
AT2G38480	-1.13851	0.00274093
AT1G03310	-1.13802	0.00164537
AT1G12845	-1.13641	0.00199418
AT1G61300	-1.13541	0.0116829
AT1G20650	-1.13399	2.97555e-06
AT5G11060	-1.13225	8.61674e-05
AT2G45180	-1.13175	6.15264e-07
AT1G57980	-1.13048	0.000631512
AT3G03780	-1.12894	0.0406059
AT4G09900	-1.12451	1.4996e-05
AT2G36430	-1.12151	0.0129906
AT1G08610	-1.12142	0.000422488
AT1G50900	-1.11775	7.35195e-05
AT3G55500	-1.11681	0.00588364
AT4G27440	-1.11332	3.32771e-05
AT5G36120	-1.1133	0.000123181
AT4G20840	-1.11091	0.00445387
AT2G45470	-1.10952	0.000127047
AT1G52230	-1.1087	0.000294668
AT1G73480	-1.10623	0.00482412
AT1G63360	-1.10494	0.0384926
AT2G03750	-1.10313	0.00665899
AT1G75960	-1.10292	8.8837e-05
AT1G11960	-1.10136	0.0445236
AT5G02810	-1.10136	3.79382e-05
AT3G12610	-1.10123	0.0148349
AT2G28470	-1.1012	0.0162854
AT4G33660	-1.09786	0.00588106
AT4G31850	-1.09734	0.000386621
AT2G14080	-1.09615	0.0271543
AT5G38865	-1.09494	0.00732596
AT2G27260	-1.0905	0.0428626
AT3G29030	-1.09013	0.0421542
AT4G18530	-1.08448	0.0428415
AT1G20010	-1.08248	0.000466429
AT1G21460	-1.08182	0.00152887
AT1G22550	-1.08141	0.0412588
AT4G32980	-1.08133	0.0183391
AT1G55260	-1.08127	0.0391874
AT4G21180	-1.08001	0.00218553
AT1G09750	-1.07997	1.50959e-08
AT2G21080	-1.07752	0.00022369
AT2G35290	-1.07598	0.0020336
AT2G39930	-1.07592	0.0383405
AT4G08150	-1.07497	0.0132258
AT2G22540	-1.06546	0.000567481
AT5G44680	-1.06477	0.00234989
AT1G74640	-1.06473	0.000155798
AT1G62590	-1.06219	0.00446868
AT1G62400	-1.06173	0.0229594
AT5G47900	-1.06166	0.0313631
AT3G61820	-1.06165	0.000551987
AT2G21880	-1.06098	0.0428415
AT5G13730	-1.05977	2.62195e-06
AT3G21870	-1.05871	0.00326065
AT1G17200	-1.05817	0.0167215
AT3G48200	-1.05482	0.00122137
AT2G28720	-1.05384	0.0137269
AT2G38300	-1.05253	0.0124258
AT2G22990	-1.05014	2.9372e-08
AT5G03140	-1.05006	0.0120149
AT1G23030	-1.04972	3.7723e-07
AT2G22980	-1.04944	0.00173385
AT1G09440	-1.04654	0.0400304
AT2G01918	-1.04444	0.00198766
AT2G17650	-1.04437	0.0068119
AT1G17840	-1.04218	0.0223724
AT4G26530	-1.04098	0.000485583
AT5G23920	-1.04078	0.00775554
AT3G62750	-1.03742	1.46038e-06
AT1G55370	-1.0363	0.00183893
AT3G52840	-1.03612	0.00190763
AT3G16560	-1.03594	0.0253819
AT1G72160	-1.03537	0.0310152
AT3G04790	-1.03357	0.0217727
AT5G53460	-1.02965	0.0141989
AT4G18570	-1.02779	0.017886
AT1G10760	-1.02685	0.0164921
AT5G26910	-1.02661	4.28057e-05
AT3G23410	-1.02398	0.000589703
AT4G35470	-1.02282	6.20404e-05
AT1G70280	-1.02153	0.0319712
AT3G23080	-1.0208	0.00092157
AT5G13400	-1.02068	0.0221538
AT4G22990	-1.01945	0.0111843
AT1G73550	-1.01709	0.0465086
AT5G01660	-1.01567	0.0208828
AT5G53500	-1.01517	0.00172589
AT2G20180	-1.01427	0.0109223
AT1G70100	-1.0139	3.53905e-07
AT3G02050	-1.01203	0.00278651
AT4G09350	-1.01201	0.0305044
AT2G40460	-1.00985	0.025717
AT1G54780	-1.00834	0.000475985
AT5G62720	-1.00533	0.000155798
AT1G68780	-1.00389	0.0219699
AT1G75460	-1.00161	2.30324e-06
AT1G52510	-1.00139	0.00176208
AT5G19730	-1.0007	0.00856504

## Sheet: Table S1-2
Table S1-2. List of 58 common upregulated genes in Arabidopsis wildtype (Col-0) seedlings after 40 μM griseofulvin (GF) incubation for 1 h or 20 μM trifluralin (TF) incubation for 10 min as compared to control. Genes with at least two fold change (log2FC > 1.0) at P < 0.05 after GF or TF treatment in comparison to control.
Locus identifier	Gene name	Description (NR)
AT4G04540	CRK39	putative cysteine-rich receptor-like protein kinase 39 [Arabidopsis thaliana]
AT1G69880	TRX8	thioredoxin H8 [Arabidopsis thaliana]
AT2G21640	AT2G21640	uncharacterized oxidative stress response protein [Arabidopsis thaliana]
AT1G02065	SPL8	squamosa promoter binding protein-like 8 [Arabidopsis thaliana]
AT1G35710	AT1G35710	putative leucine-rich repeat receptor-like protein kinase [Arabidopsis thaliana]
AT5G44430	PDF1.2C	defensin-like protein [Arabidopsis thaliana]
AT2G14580	PRB1	pathogenesis-related protein 1 [Arabidopsis thaliana]
AT5G01870	LTP10	pathogenesis-related lipid transfer protein [Arabidopsis thaliana]
AT2G26010	PDF1.3	plant defensin 1.3 [Arabidopsis thaliana]
AT5G25250	FLOT1	Flotillin-like protein 1 [Arabidopsis thaliana]
AT1G75830	PDF1.1	PLANT DEFENSIN 1.1 [Arabidopsis thaliana]
AT5G42530	AT5G42530	unnamed protein product [Arabidopsis thaliana]
AT1G67865	AT1G67865	uncharacterized protein [Arabidopsis thaliana]
AT5G43120	AT5G43120	tetratricopeptide repeat-containing protein [Arabidopsis thaliana]
AT2G25510	AT2G25510	uncharacterized protein [Arabidopsis thaliana]
AT5G47500	PME68	pectin methylesterase 5 [Arabidopsis thaliana]
AT5G40330	MYB23	transcription factor MYB23 [Arabidopsis thaliana]
AT1G59950	AT1G59950	putative aldo/keto reductase [Arabidopsis thaliana]
AT4G35180	LHT7	LYS/HIS transporter 7 [Arabidopsis thaliana]
AT4G21590	ENDO3	endonuclease 3 [Arabidopsis thaliana]
AT5G15120	PCO1	uncharacterized protein [Arabidopsis thaliana]
AT4G26950	AT4G26950	uncharacterized protein [Arabidopsis thaliana]
AT3G13960	GRF5	growth-regulating factor 5 [Arabidopsis thaliana]
AT2G38995	AT2G38995	O-acyltransferase (WSD1-like) family protein [Arabidopsis thaliana]
AT3G45860	CRK4	cysteine-rich receptor-like protein kinase 4 [Arabidopsis thaliana]
AT1G24147	AT1G24147	uncharacterized protein [Arabidopsis thaliana]
AT2G33850	AT2G33850	uncharacterized protein [Arabidopsis thaliana]
AT1G62500	AT1G62500	bifunctional inhibitor/lipid-transfer protein/seed storage 2S albumin superfamily protein [Arabidopsis thaliana]
AT4G11170	AT4G11170	putative disease resistance protein [Arabidopsis thaliana]
AT2G05510	AT2G05510	glycine-rich protein [Arabidopsis thaliana]
AT2G29460	GSTU4	glutathione S-transferase tau 4 [Arabidopsis thaliana]
AT3G02550	LBD41	LOB domain-containing protein 41 [Arabidopsis thaliana]
AT3G26200	CYP71B22	cytochrome P450 71B22 [Arabidopsis thaliana]
AT5G44420	PDF1.2A	ethylene- and jasmonate-responsive plant defensin [Arabidopsis thaliana]
AT3G22235	AT3G22235	uncharacterized protein [Arabidopsis thaliana]
AT2G15042	AT2G15042	Leucine-rich repeat (LRR) family protein [Arabidopsis thaliana]
AT1G33960	AIG1	disease resistance protein AIG1; 916-2572 [Arabidopsis thaliana]
AT1G16420	AMC8	metacaspase 8 [Arabidopsis thaliana]
AT3G01970	WRKY45	WRKY DNA-binding protein 45 [Arabidopsis thaliana]
AT5G08000	E13L3	hypothetical protein ARALYDRAFT_350051 [Arabidopsis lyrata subsp. lyrata]
AT1G65450	AT1G65450	dual transcription unit and alternative splicing protein GLAUCE [Arabidopsis thaliana]
AT3G27920	GL1	trichome differentiation protein GL1 [Arabidopsis thaliana]
AT2G47520	ERF071	ethylene-responsive transcription factor ERF071 [Arabidopsis thaliana]
AT3G50770	CML41	putative calcium-binding protein CML41 [Arabidopsis thaliana]
AT3G47480	CML47	putative calcium-binding protein CML47 [Arabidopsis thaliana]
AT3G09010	AT3G09010	protein kinase [Arabidopsis thaliana]
AT3G22231	PCC1	protein PATHOGEN AND CIRCADIAN CONTROLLED 1 [Arabidopsis thaliana]
AT3G10040	AT3G10040	sequence-specific DNA binding transcription factor [Arabidopsis thaliana]
AT1G33055	AT1G33055	uncharacterized protein [Arabidopsis thaliana]
AT1G31310	AT1G31310	hydroxyproline-rich glycoprotein-like protein [Arabidopsis thaliana]
AT2G26400	ARD	acireductone dioxygenase 3 [Arabidopsis thaliana]
AT5G52860	ABCG8	ABC transporter G family member 8 [Arabidopsis thaliana]
AT3G05727	AT3G05727	defensin-like protein 204 [Arabidopsis thaliana]
AT3G60415	AT3G60415	phosphoglycerate mutase family protein [Arabidopsis thaliana]
AT1G43800	S-ACP-DES6	acyl-[acyl-carrier-protein] desaturase 6 [Arabidopsis thaliana]
AT2G06355	AT2G06355	putative disease resistance protein [Arabidopsis thaliana]
AT2G37770	AKR4C9	aldo-keto reductase family 4 member C9 [Arabidopsis thaliana]
AT3G02800	AT3G02800	atypical dual-specificity phosphatase [Arabidopsis thaliana]

## Sheet: Table S1-3
Table S1-3. List of 300 genes whose only were upregulated by 40 μM griseofulvin (GF) not 20 μM trifluralin (TF) as compared to control in Arabidopsis wildtype (Col-0) seedlings. Genes with at least two fold change (log2FC > 1.0) at P < 0.05 after GF in comparison to control.
Locus identifier	Gene name	Description (NR)
AT3G57520	RFS2	putative galactinol--sucrose galactosyltransferase 2 [Arabidopsis thaliana]
AT2G08435	AT2G08435	.
AT1G32350	AOX3	alternative oxidase 1D [Arabidopsis thaliana]
AT3G27660	OL2	oleosin 4 [Arabidopsis thaliana]
AT1G15670	AT1G15670	F-box protein KMD [Arabidopsis thaliana]
AT4G33560	AT4G33560	Wound-responsive family protein [Arabidopsis thaliana]
AT1G69930	GSTU11	glutathione S-transferase TAU 11 [Arabidopsis thaliana]
AT2G39350	ABCG1	ABC transporter G family member 1 [Arabidopsis thaliana]
AT5G03490	UGT89A2	UDP-glycosyltransferase 89A2 [Arabidopsis thaliana]
AT2G42660	AT2G42660	homeodomain-like superfamily protein [Arabidopsis thaliana]
AT5G61560	AT5G61560	U-box domain-containing protein 51 [Arabidopsis thaliana]
AT5G51070	CLPD	chaperone protein ClpD [Arabidopsis thaliana]
AT5G36220	CYP81D1	cytochrome P450 81D1 [Arabidopsis thaliana]
AT3G23240	ERF1B	ethylene-responsive transcription factor 1B [Arabidopsis thaliana]
AT1G48000	MYB112	myb domain protein 112 [Arabidopsis thaliana]
AT4G06746	RAP2-9	ethylene-responsive transcription factor RAP2-9 [Arabidopsis thaliana]
AT2G38870	AT2G38870	PR-6 proteinase inhibitor family protein [Arabidopsis thaliana]
AT4G26260	MIOX4	myo-inositol oxygenase 4 [Arabidopsis thaliana]
AT1G26270	PI4KG5	putative phosphatidylinositol 4-kinase type 2-beta [Arabidopsis thaliana]
AT1G61120	GES	terpene synthase 04 [Arabidopsis thaliana]
AT4G37370	CYP81D8	cytochrome P450, family 81, subfamily D, polypeptide 8 [Arabidopsis thaliana]
AT4G19980	AT4G19980	uncharacterized protein [Arabidopsis thaliana]
AT1G52245	AT1G52245	hypothetical protein AALP_AA4G038300 [Arabis alpina]
AT2G23170	GH3.3	indole-3-acetic acid-amido synthetase GH3.3 [Arabidopsis thaliana]
AT4G29690	AT4G29690	alkaline-phosphatase-like protein [Arabidopsis thaliana]
AT2G34070	TBL37	trichome birefringence-like 37 protein [Arabidopsis thaliana]
AT4G25070	AT4G25070	uncharacterized protein [Arabidopsis thaliana]
AT2G15080	AtRLP19	receptor like protein 19 [Arabidopsis thaliana]
AT4G24110	AT4G24110	uncharacterized protein [Arabidopsis thaliana]
AT2G44080	ARL	ARGOS-like protein [Arabidopsis thaliana]
AT5G07440	GDH2	glutamate dehydrogenase 2 [Arabidopsis thaliana]
AT1G52200	PCR8	PLAC8 family protein [Arabidopsis thaliana]
AT3G59900	ARGOS	protein AUXIN-REGULATED GENE INVOLVED IN ORGAN SIZE [Arabidopsis thaliana]
AT4G01895	AT4G01895	systemic acquired resistance (SAR) regulator protein NIMIN-1-like protein [Arabidopsis thaliana]
AT4G21920	AT4G21920	uncharacterized protein [Arabidopsis thaliana]
AT5G51440	HSP23.5	heat shock protein 23.5 [Arabidopsis thaliana]
AT4G39675	AT4G39675	uncharacterized protein [Arabidopsis thaliana]
AT1G22400	UGT85A1	UDP-glycosyltransferase 85A1 [Arabidopsis thaliana]
AT4G25410	BHLH126	RecName: Full=Transcription factor bHLH126; AltName: Full=Basic helix-loop-helix protein 126; Short=AtbHLH126; Short=bHLH 126; AltName: Full=Transcription factor EN 3; AltName: Full=bHLH transcription factor bHLH126
AT4G28350	LECRK72	RecName: Full=Probable L-type lectin-domain containing receptor kinase VII.2; Short=Arabidopsis thaliana lectin-receptor kinase d; Short=AthlecRK-d; Short=LecRK-VII.2; Flags: Precursor
AT1G51820	AT1G51820	putative LRR receptor-like serine/threonine protein kinase [Arabidopsis thaliana]
AT2G32240	AT2G32240	uncharacterized protein [Arabidopsis thaliana]
AT2G41380	AT2G41380	S-adenosyl-L-methionine-dependent methyltransferase-like protein [Arabidopsis thaliana]
AT3G50470	HR3	RPW8-like protein 3 [Arabidopsis thaliana]
AT4G33565	AT4G33565	RING-finger domain-containing protein [Arabidopsis thaliana]
AT1G60470	GOLS4	galactinol synthase 4 [Arabidopsis thaliana]
AT5G44910	AT5G44910	Toll-Interleukin-Resistance domain-containing protein [Arabidopsis thaliana]
AT2G31180	MYB14	myb domain protein 14 [Arabidopsis thaliana]
AT3G07650	COL9	zinc finger protein CONSTANS-LIKE 9 [Arabidopsis thaliana]
AT5G67350	AT5G67350	uncharacterized protein [Arabidopsis thaliana]
AT4G23600	CORI3	cystine lyase CORI3 [Arabidopsis thaliana]
AT3G02875	ILR1	IAA-amino acid hydrolase ILR1 [Arabidopsis thaliana]
AT1G15640	AT1G15640	uncharacterized protein [Arabidopsis thaliana]
AT4G38410	AT4G38410	putative dehydrin [Arabidopsis thaliana]
AT4G18510	CLE2	protein CLAVATA3/ESR-related 2 [Arabidopsis thaliana]
AT5G39050	PMAT1	phenolic glucoside malonyltransferase 1 [Arabidopsis thaliana]
AT1G77330	AT1G77330	1-aminocyclopropane-1-carboxylate oxidase 5 [Arabidopsis thaliana]
AT3G05660	AtRLP33	receptor like protein 33 [Arabidopsis thaliana]
AT4G37400	CYP81F3	cytochrome P450, family 81, subfamily F, polypeptide 3 [Arabidopsis thaliana]
AT3G24500	MBF1C	multiprotein-bridging factor 1c [Arabidopsis thaliana]
AT4G13300	TPS13	(Z)-gamma-bisabolene synthase 2 [Arabidopsis thaliana]
AT1G11100	AT1G11100	SNF2 , helicase and zinc-finger domain-containing protein [Arabidopsis thaliana]
AT1G75450	CKX5	cytokinin dehydrogenase 5 [Arabidopsis thaliana]
AT3G53160	UGT73C7	UDP-glucosyl transferase 73C7 [Arabidopsis thaliana]
AT4G17260	AT4G17260	lactate/malate dehydrogenase family protein [Arabidopsis thaliana]
AT1G66270	BGLU21	beta-glucosidase 21 [Arabidopsis thaliana]
AT3G50480	HR4	RPW8-like protein 4 [Arabidopsis thaliana]
AT3G57460	AT3G57460	catalytic/ metal ion binding / metalloendopeptidase/ zinc ion binding protein [Arabidopsis thaliana]
AT2G39200	MLO12	protein MILDEW RESISTANCE LOCUS O 12 [Arabidopsis thaliana]
AT3G13910	AT3G13910	uncharacterized protein [Arabidopsis thaliana]
AT1G54020	AT1G54020	GDSL esterase/lipase [Arabidopsis thaliana]
AT3G09940	MDAR3	monodehydroascorbate reductase (NADH) [Arabidopsis thaliana]
AT2G19590	ACO1	1-aminocyclopropane-1-carboxylate oxidase 1 [Arabidopsis thaliana]
AT2G31230	ERF15	ethylene reponse factor-like AP2 domain transcription factor [Arabidopsis thaliana]
AT2G38290	AMT2	ammonium transporter 2 [Arabidopsis thaliana]
AT5G02320	MYB3R5	myb domain protein 3r-5 [Arabidopsis thaliana]
AT5G28080	WNK9	putative serine/threonine-protein kinase WNK9 [Arabidopsis thaliana]
AT2G33710	AT2G33710	ethylene-responsive transcription factor ERF112 [Arabidopsis thaliana]
AT5G40590	AT5G40590	cysteine/histidine-rich C1 domain-containing protein [Arabidopsis thaliana]
ATCG00280	PSBC	photosystem II 44 kDa protein [Arabidopsis thaliana]
AT3G47720	SRO4	probable inactive poly [ADP-ribose] polymerase SRO4 [Arabidopsis thaliana]
AT4G09820	TT8	unknown [Arabidopsis thaliana]
AT4G23550	WRKY29	putative WRKY transcription factor 29 [Arabidopsis thaliana]
AT1G17300	AT1G17300	uncharacterized protein [Arabidopsis thaliana]
AT1G74310	CLPB1	chaperone protein ClpB1 [Arabidopsis thaliana]
AT2G26370	AT2G26370	MD-2-related lipid recognition domain-containing protein [Arabidopsis thaliana]
AT5G37260	RVE2	MYB family transcription factor Circadian 1 [Arabidopsis thaliana]
AT5G13750	ZIFL1	zinc induced facilitator-like 1 protein [Arabidopsis thaliana]
AT4G25110	AMC2	metacaspase 2 [Arabidopsis thaliana]
AT3G23150	ETR2	ethylene receptor 2 [Arabidopsis thaliana]
AT5G18840	AT5G18840	sugar transporter ERD6-like 16 [Arabidopsis thaliana]
AT1G52690	LEA7	Late embryogenesis abundant protein (LEA) family protein [Arabidopsis thaliana]
AT2G17850	AT2G17850	rhodanese-like domain-containing protein 17 [Arabidopsis thaliana]
AT5G56960	AT5G56960	putative transcription factor bHLH041 [Arabidopsis thaliana]
AT1G67820	AT1G67820	putative protein phosphatase 2C 14 [Arabidopsis thaliana]
AT2G29440	GSTU6	glutathione S-transferase tau 6 [Arabidopsis thaliana]
AT5G10040	AT5G10040	uncharacterized protein [Arabidopsis thaliana]
AT4G22214	AT4G22214	defensin-like protein 99 [Arabidopsis thaliana]
AT1G30755	AT1G30755	uncharacterized protein [Arabidopsis thaliana]
AT3G55110	ABCG18	ABC transporter G family member 18 [Arabidopsis thaliana]
AT4G40070	ATL32	RING-H2 finger protein ATL32 [Arabidopsis thaliana]
AT3G26690	NUDT13	nudix hydrolase 13 [Arabidopsis thaliana]
AT3G22250	UGT82A1	UDP-glycosyltransferase 82A1 [Arabidopsis thaliana]
AT5G19890	PER59	peroxidase 59 [Arabidopsis thaliana]
AT1G49570	PER10	peroxidase [Arabidopsis thaliana]
AT1G52410	TSA1	TSK-associating protein 1 [Arabidopsis thaliana]
AT1G58160	JAL15	RecName: Full=Jacalin-related lectin 15; AltName: Full=Protein JACALIN-TYPE LECTIN REQUIRED FOR POTEXVIRUS RESISTANCE1
AT1G64660	MGL	methionine gamma-lyase [Arabidopsis thaliana]
AT2G34390	NIP2-1	aquaporin NIP2-1 [Arabidopsis thaliana]
AT1G75580	AT1G75580	SAUR-like auxin-responsive protein [Arabidopsis thaliana]
AT1G53920	GLIP5	GDSL esterase/lipase 5 [Arabidopsis thaliana]
AT3G28210	SAP12	zinc finger (AN1-like) family protein [Arabidopsis thaliana]
AT3G21700	SGP2	monomeric G protein SGP2 [Arabidopsis thaliana]
AT1G04100	IAA10	auxin-responsive protein IAA10 [Arabidopsis thaliana]
AT3G16150	AT3G16150	probable isoaspartyl peptidase/L-asparaginase 2 [Arabidopsis thaliana]
AT5G23830	AT5G23830	MD-2-related lipid recognition domain-containing protein [Arabidopsis thaliana]
AT4G12400	HOP3	carboxylate clamp-tetratricopeptide repeat protein [Arabidopsis thaliana]
AT2G25130	AT2G25130	armadillo/beta-catenin-like repeats-containing protein [Arabidopsis thaliana]
AT1G19530	AT1G19530	uncharacterized protein [Arabidopsis thaliana]
AT4G04710	CPK22	RecName: Full=Glucan endo-1,3-beta-glucosidase, basic vacuolar isoform; AltName: Full=(1->gi|223635145|sp|Q9ZSA3.2|CDPKM_ARATH RecName: Full=Calcium-dependent protein kinase 22
AT2G38250	GT-3B	transcription factor GT-3b [Arabidopsis thaliana]
ATMG00020	RRN26	BnaCnng12640D [Brassica napus]
AT1G30320	AT1G30320	Remorin family protein [Arabidopsis thaliana]
AT1G24070	CSLA10	cellulose synthase-like A10 [Arabidopsis thaliana]
AT3G20898	SMR13	uncharacterized protein [Arabidopsis thaliana]
AT4G21830	MSRB7	peptide methionine sulfoxide reductase B7 [Arabidopsis thaliana]
AT3G25730	ARF14	ethylene response DNA binding factor 3 [Arabidopsis thaliana]
AT4G34810	AT4G34810	SAUR-like auxin-responsive protein [Arabidopsis thaliana]
AT2G45570	CYP76C2	cytochrome P450 76C2 [Arabidopsis thaliana]
AT4G33120	AT4G33120	S-adenosyl-L-methionine-dependent methyltransferases superfamily protein [Arabidopsis thaliana]
AT3G12220	SCPL16	serine carboxypeptidase-like 16 [Arabidopsis thaliana]
AT4G32870	AT4G32870	SRPBCC ligand-binding domain-containing protein [Arabidopsis thaliana]
AT3G11260	WOX5	WUSCHEL-related homeobox 5 [Arabidopsis thaliana]
AT4G14980	AT4G14980	Cysteine/Histidine-rich C1 domain family protein [Arabidopsis thaliana]
AT1G71520	ERF020	ERF/AP2 transcription factor family protein DREB A-5 [Arabidopsis thaliana]
AT1G10585	BHLH167	basic helix-loop-helix domain-containing protein [Arabidopsis thaliana]
AT2G28570	AT2G28570	uncharacterized protein [Arabidopsis thaliana]
AT1G51760	ILL4	IAA-amino acid hydrolase IAR3 [Arabidopsis thaliana]
AT3G43190	SUS4	sucrose synthase 4 [Arabidopsis thaliana]
AT3G57860	GIG1	UV-B-insensitive 4-like protein [Arabidopsis thaliana]
AT3G46190	AT3G46190	TRAF-like family protein [Arabidopsis thaliana]
AT3G20940	CYP705A30	cytochrome P450, family 705, subfamily A, polypeptide 30 [Arabidopsis thaliana]
AT3G59710	AT3G59710	Rossmann-fold NAD(P)-binding domain-containing protein [Arabidopsis thaliana]
AT4G35190	LOG5	cytokinin riboside 5'-monophosphate phosphoribohydrolase LOG5 [Arabidopsis thaliana]
AT1G51790	AT1G51790	leucine-rich repeat protein kinase-like protein [Arabidopsis thaliana]
AT1G14200	AT1G14200	RING finger domain-containing protein [Arabidopsis thaliana]
AT5G39890	PCO2	uncharacterized protein [Arabidopsis thaliana]
AT3G02555	AT3G02555	uncharacterized protein [Arabidopsis thaliana]
AT2G39518	AT2G39518	uncharacterized protein [Arabidopsis thaliana]
AT5G41290	CRRSP58	cysteine-rich repeat secretory protein 58 [Arabidopsis thaliana]
AT4G37710	VQ29	VQ motif-containing protein [Arabidopsis thaliana]
AT1G28190	AT1G28190	uncharacterized protein [Arabidopsis thaliana]
AT1G49530	GGPP6	geranylgeranyl pyrophosphate synthase 6 [Arabidopsis thaliana]
AT4G19700	BOI	SBP (S-ribonuclease binding protein) family protein [Arabidopsis thaliana]
AT5G13210	AT5G13210	uncharacterized protein [Arabidopsis thaliana]
AT1G14260	AT1G14260	RING-variant domain-containing protein [Arabidopsis thaliana]
AT2G44798	AT2G44798	2-oxoglutarate (2OG) and Fe(II)-dependent oxygenase superfamily protein [Arabidopsis thaliana]
AT3G25490	WAKL16	putative wall-associated receptor kinase-like 16 [Arabidopsis thaliana]
AT3G05980	AT3G05980	uncharacterized protein [Arabidopsis thaliana]
AT1G52400	BGLU18	beta glucosidase 18 [Arabidopsis thaliana]
AT3G60690	AT3G60690	SAUR-like auxin-responsive protein [Arabidopsis thaliana]
AT2G24850	TAT3	tyrosine aminotransferase 3 [Arabidopsis thaliana]
AT1G51620	AT1G51620	protein kinase, putative [Arabidopsis thaliana]
AT3G06345	AT3G06345	unknown protein [Arabidopsis thaliana]
AT2G16060	AHB1	non-symbiotic hemoglobin 1 [Arabidopsis thaliana]
AT5G05900	UGT76C3	UDP-glycosyltransferase 76C3 [Arabidopsis thaliana]
AT4G37990	CAD8	cinnamyl alcohol dehydrogenase 8 [Arabidopsis thaliana]
AT1G67100	LBD40	LOB domain-containing protein 40 [Arabidopsis thaliana]
AT5G52640	HSP90-1	heat shock protein 90.1 [Arabidopsis thaliana]
AT4G27900	AT4G27900	CCT motif family protein [Arabidopsis thaliana]
AT4G22530	AT4G22530	S-adenosyl-L-methionine-dependent methyltransferase domain-containing protein [Arabidopsis thaliana]
AT2G17845	AT2G17845	Rossmann-fold NAD(P)-binding domain-containing protein [Arabidopsis thaliana]
AT3G24420	AT3G24420	hydrolase, alpha/beta fold family protein [Arabidopsis thaliana]
AT1G57650	AT1G57650	ATP binding protein [Arabidopsis thaliana]
AT5G24600	AT5G24600	uncharacterized protein [Arabidopsis thaliana]
AT5G02580	AT5G02580	uncharacterized protein [Arabidopsis thaliana]
AT4G21410	CRK29	cysteine-rich receptor-like protein kinase 29 [Arabidopsis thaliana]
ATCG00350	PSAA	photosystem I P700 chlorophyll a apoprotein A1 [Arabidopsis thaliana]
AT5G11320	YUC4	probable indole-3-pyruvate monooxygenase YUCCA4 [Arabidopsis thaliana]
AT1G80160	AT1G80160	Hypothetical protein [Arabidopsis thaliana]
AT5G27760	AT5G27760	hypoxia-responsive family protein [Arabidopsis thaliana]
AT1G20900	AHL27	putative DNA-binding protein ESCAROLA [Arabidopsis thaliana]
AT2G37980	AT2G37980	O-fucosyltransferase family protein [Arabidopsis thaliana]
AT4G23210	CRK13	cysteine-rich receptor-like protein kinase 13 [Arabidopsis thaliana]
AT2G26150	HSFA2	heat stress transcription factor A-2 [Arabidopsis thaliana]
AT1G51270	AT1G51270	vesicle-associated protein 1-4 [Arabidopsis thaliana]
AT4G39660	AGT2	alanine:glyoxylate aminotransferase 2 [Arabidopsis thaliana]
AT3G12580	MED37C	heat shock protein 70-4 [Arabidopsis thaliana]
AT4G23260	CRK18	RecName: Full=Cysteine-rich receptor-like protein kinase 18; Short=Cysteine-rich RLK18; Flags: Precursor
AT1G77380	AAP3	amino acid permease 3 [Arabidopsis thaliana]
AT1G59860	HSP17.6A	heat shock protein, putative [Arabidopsis thaliana]
AT3G07870	AT3G07870	F-box protein [Arabidopsis thaliana]
AT2G41230	ORS1	uncharacterized protein [Arabidopsis thaliana]
AT4G22212	AT4G22212	defensin-like protein 98 [Arabidopsis thaliana]
AT3G06435	AT3G06435	uncharacterized protein [Arabidopsis thaliana]
AT1G66920	LRK10L-2.4	putative serine/threonine protein kinase [Arabidopsis thaliana]
AT4G18250	AT4G18250	putative receptor serine/threonine kinase [Arabidopsis thaliana]
AT5G49700	AHL17	Predicted AT-hook DNA-binding family protein [Arabidopsis thaliana]
AT2G30140	UGT87A2	UDP-glycosyltransferase 87A2 [Arabidopsis thaliana]
ATCG00340	PSAB	photosystem I P700 chlorophyll a apoprotein A2 [Arabidopsis thaliana]
AT1G15520	ABCG40	ABC transporter G family member 40 [Arabidopsis thaliana]
AT1G54100	ALDH7B4	aldehyde dehydrogenase 7B4 [Arabidopsis thaliana]
AT5G19110	AT5G19110	Eukaryotic aspartyl protease family protein [Arabidopsis thaliana]
AT1G72416	AT1G72416	chaperone DnaJ-domain containing protein [Arabidopsis thaliana]
AT2G29470	GSTU3	glutathione S-transferase tau 3 [Arabidopsis thaliana]
AT5G19520	MSL9	mechanosensitive channel of small conductance-like 9 [Arabidopsis thaliana]
AT1G17190	GSTU26	glutathione S-transferase tau 26 [Arabidopsis thaliana]
AT1G64160	DIR5	dirigent-like protein DIR5 [Arabidopsis thaliana]
AT1G57630	AT1G57630	Toll-Interleukin-Resistance domain-containing protein [Arabidopsis thaliana]
AT1G07160	AT1G07160	putative protein phosphatase 2C 2 [Arabidopsis thaliana]
AT4G33070	PDC1	pyruvate decarboxylase 1 [Arabidopsis thaliana]
AT5G19550	ASP2	aspartate aminotransferase [Arabidopsis thaliana]
AT1G12950	DTX31	root hair specific 2 [Arabidopsis thaliana]
AT4G10265	AT4G10265	putative wound-responsive protein [Arabidopsis thaliana]
AT2G34020	AT2G34020	calcium-binding EF-hand-containing protein [Arabidopsis thaliana]
AT1G51800	IOS1	putative leucine-rich repeat protein kinase [Arabidopsis thaliana]
AT1G19540	AT1G19540	NmrA-like negative transcriptional regulator-like protein [Arabidopsis thaliana]
AT3G62100	IAA30	auxin-responsive protein IAA30 [Arabidopsis thaliana]
AT1G08630	THA1	threonine aldolase [Arabidopsis thaliana]
AT2G47550	PME20	probable pectinesterase/pectinesterase inhibitor 20 [Arabidopsis thaliana]
AT5G10625	FLP2	uncharacterized protein [Arabidopsis thaliana]
AT4G15530	PPDK	pyruvate, phosphate dikinase 1 [Arabidopsis thaliana]
AT4G22230	AT4G22230	defensin-like protein 96 [Arabidopsis thaliana]
AT1G22220	AT1G22220	F-box protein [Arabidopsis thaliana]
AT3G46280	AT3G46280	protein kinase-like protein [Arabidopsis thaliana]
AT5G25440	AT5G25440	protein kinase family protein [Arabidopsis thaliana]
AT1G77120	ADH1	alcohol dehydrogenase 1 [Arabidopsis thaliana]
AT4G33800	AT4G33800	uncharacterized protein [Arabidopsis thaliana]
AT3G59220	PRN1	pirin-1 [Arabidopsis thaliana]
AT1G07400	HSP17.8	class I heat shock protein [Arabidopsis thaliana]
AT5G09980	PEP4	elicitor peptide 4 [Arabidopsis thaliana]
AT4G23420	AT4G23420	NAD(P)-binding Rossmann-fold superfamily protein [Arabidopsis thaliana]
AT3G44860	FAMT	farnesoic acid carboxyl-O-methyltransferase [Arabidopsis thaliana]
AT3G61760	DRP1B	dynamin-related protein 1B [Arabidopsis thaliana]
AT4G26270	PFK3	6-phosphofructokinase 3 [Arabidopsis thaliana]
AT3G09350	Fes1A	protein Fes1A [Arabidopsis thaliana]
AT3G54150	AT3G54150	S-adenosyl-L-methionine-dependent methyltransferase-like protein [Arabidopsis thaliana]
AT1G79180	ATMYB63	Similar to myb-related transcription factors e.g., gb|X98308. EST gb|T22093 and gb|T22697 come from this gene [Arabidopsis thaliana]
AT3G62740	BGLU7	beta glucosidase 7 [Arabidopsis thaliana]
AT3G27650	LBD25	LOB domain-containing protein 25 [Arabidopsis thaliana]
AT4G25400	AT4G25400	transcription factor bHLH118 [Arabidopsis thaliana]
AT5G28510	BGLU24	beta glucosidase 24 [Arabidopsis thaliana]
AT2G02010	GAD4	glutamate decarboxylase 4 [Arabidopsis thaliana]
AT1G29025	AT1G29025	Calcium-binding EF-hand family protein [Arabidopsis thaliana]
AT1G72360	HRE1	ethylene-responsive transcription factor ERF073 [Arabidopsis thaliana]
AT4G27730	OPT6	oligopeptide transporter [Arabidopsis thaliana]
AT2G29990	NDA2	alternative NAD(P)H dehydrogenase 2 [Arabidopsis thaliana]
ATMG00030	ORF107A	hypothetical protein ArthMp003 [Arabidopsis thaliana]
AT5G66170	STR18	thiosulfate sulfurtransferase 18 [Arabidopsis thaliana]
AT2G32680	AtRLP23	receptor like protein 23 [Arabidopsis thaliana]
AT5G20820	AT5G20820	SAUR-like auxin-responsive family protein [Arabidopsis thaliana]
AT3G23550	DTX18	MATE efflux family protein LAL5 [Arabidopsis thaliana]
AT4G15610	AT4G15610	uncharacterized protein [Arabidopsis thaliana]
AT1G10400	UGT90A2	UDP-glycosyltransferase 90A2 [Arabidopsis thaliana]
AT1G52130	JAL13	mannose-binding lectin-like protein [Arabidopsis thaliana]
AT1G55810	UKL3	uridine kinase-like protein 3 [Arabidopsis thaliana]
AT4G01700	AT4G01700	Chitinase family protein [Arabidopsis thaliana]
ATMG01390	RRN18	hypothetical protein (mitochondrion) [Vicia faba]
AT4G21850	MSRB9	methionine sulfoxide reductase B9 [Arabidopsis thaliana]
AT4G18170	WRKY28	DNA binding-like protein [Arabidopsis thaliana]
AT1G08050	AT1G08050	C3HC4-type RING finger-containing protein [Arabidopsis thaliana]
AT3G19270	CYP707A4	abscisic acid 8'-hydroxylase 4 [Arabidopsis thaliana]
AT5G59220	SAG113	putative protein phosphatase 2C 78 [Arabidopsis thaliana]
AT2G43140	AT2G43140	transcription factor bHLH129 [Arabidopsis thaliana]
AT1G61800	GPT2	Similar to glucose-6-phosphate/phosphate-translocator (GPT) gb|AF020814 from Pisum sativum [Arabidopsis thaliana]
AT1G12805	AT1G12805	nucleotide binding protein [Arabidopsis thaliana]
AT5G48400	GLR1.2	glutamate receptor 1.2 [Arabidopsis thaliana]
AT5G61890	ERF114	ethylene-responsive transcription factor ERF114 [Arabidopsis thaliana]
AT5G06730	PER54	peroxidase 54 [Arabidopsis thaliana]
AT1G52000	JAL5	mannose-binding lectin superfamily protein [Arabidopsis thaliana]
AT1G15630	AT1G15630	uncharacterized protein [Arabidopsis thaliana]
AT4G23700	CHX17	cation/H(+) antiporter 17 [Arabidopsis thaliana]
AT5G13330	ERF113	hypothetical protein CARUB_v10001831mg, partial [Capsella rubella]
AT5G04120	IPSP	phosphoglycerate mutase-like protein [Arabidopsis thaliana]
AT5G47060	AT5G47060	uncharacterized protein [Arabidopsis thaliana]
AT4G08770	PER37	peroxidase 37 [Arabidopsis thaliana]
AT1G52030	F-ATMBP	myrosinase binding protein [Arabidopsis thaliana]
AT5G10300	HNL	methyl esterase 5 [Arabidopsis thaliana]
AT1G53490	HEI10	RING finger-containing protein HEI10 [Arabidopsis thaliana]
AT2G16870	AT2G16870	TIR-NBS-LRR class disease resistance protein [Arabidopsis thaliana]
AT5G49690	UGT91C1	UDP-glycosyltransferase 91C1 [Arabidopsis thaliana]
AT5G52830	WRKY27	WRKY DNA-binding protein 27 [Arabidopsis thaliana]
AT5G65690	PCK2	phosphoenolpyruvate carboxykinase 2 [Arabidopsis thaliana]
AT3G19660	AT3G19660	uncharacterized protein [Arabidopsis thaliana]
AT5G20830	SUS1	sucrose synthase 1 [Arabidopsis thaliana]
AT1G29270	AT1G29270	uncharacterized protein [Arabidopsis thaliana]
AT1G47510	IP5P11	Type I inositol-1,4,5-trisphosphate 5-phosphatase 11 [Arabidopsis thaliana]
AT1G74360	AT1G74360	putative LRR receptor-like serine/threonine-protein kinase [Arabidopsis thaliana]
AT1G10140	AT1G10140	uncharacterized protein [Arabidopsis thaliana]
AT4G30380	AT4G30380	plant natriuretic peptide [Arabidopsis thaliana]
AT5G66985	AT5G66985	uncharacterized protein [Arabidopsis thaliana]
ATCG00720	PETB	cytochrome b6 [Oenothera elata subsp. hookeri]
AT1G66280	BGLU22	beta-glucosidase 22 [Arabidopsis thaliana]
AT3G27220	AT3G27220	Kelch repeat-containing protein [Arabidopsis thaliana]
AT4G27450	AT4G27450	aluminum induced protein with YGL and LRDR motifs [Arabidopsis thaliana]
AT3G20395	AT3G20395	RING-finger domain-containing protein [Arabidopsis thaliana]
AT3G20590	AT3G20590	late embryogenesis abundant hydroxyproline-rich glycoprotein [Arabidopsis thaliana]
AT1G30820	AT1G30820	CTP synthase-like protein [Arabidopsis thaliana]
AT3G26500	PIRL2	plant intracellular ras group-related LRR 2 [Arabidopsis thaliana]
AT2G40340	DREB2C	dehydration-responsive element-binding protein 2C [Arabidopsis thaliana]

## Sheet: Table S1-4
Table S1-4. List of 169 genes whose only were upregulated by 20 μM trifluralin (TF) not 40 μM griseofulvin (GF) as compared to control in Arabidopsis wildtype (Col-0) seedlings. Genes with at least two fold change (log2FC > 1.0) at P < 0.05 after GF in comparison to control.
Locus identifier	Gene name	Description (NR)
AT2G41090	CML10	calmodulin-like protein 10 [Arabidopsis thaliana]
AT5G66230	AT5G66230	Chalcone-flavanone isomerase family protein [Arabidopsis thaliana]
AT1G73620	AT1G73620	pathogenesis-related thaumatin-like protein [Arabidopsis thaliana]
AT1G02205	CER1	protein ECERIFERUM 1 [Arabidopsis thaliana]
AT5G64890	PEP2	elicitor peptide 2 [Arabidopsis thaliana]
AT3G22840	ELIP1	chlorophyll A-B binding, early light-inducible protein [Arabidopsis thaliana]
AT1G66700	PXMT1	SABATH family methyltransferase PXMT1 [Arabidopsis thaliana]
AT3G08770	LTP6	lipid-transfer protein 6 [Arabidopsis thaliana]
ATMG01170	ATP6-2	ATPase subunit 6 [Arabidopsis thaliana]
AT4G19370	AT4G19370	uncharacterized protein [Arabidopsis thaliana]
AT1G29600	AT1G29600	putative zinc finger CCCH domain-containing protein 10 [Arabidopsis thaliana]
AT4G22880	LDOX	leucoanthocyanidin dioxygenase [Arabidopsis thaliana]
AT5G60030	AT5G60030	uncharacterized protein [Arabidopsis thaliana]
AT3G50060	MYB77	myb domain protein 77 [Arabidopsis thaliana]
AT5G46260	AT5G46260	TIR-NBS-LRR class disease resistance protein [Arabidopsis thaliana]
AT3G48900	GEN2	single-stranded DNA endonuclease family protein [Arabidopsis thaliana]
AT1G80850	AT1G80850	methyladenine glycosylase-like protein [Arabidopsis thaliana]
AT1G53170	ERF8	ethylene-responsive transcription factor 8 [Arabidopsis thaliana]
AT3G61280	AT3G61280	lipopolysaccharide-modifying domain-containing protein [Arabidopsis thaliana]
AT5G44990	AT5G44990	unknown [Arabidopsis thaliana]
AT5G20510	AL5	alfin-like 5 protein [Arabidopsis thaliana]
AT1G52560	HSP26.5	heat shock protein 26.5 [Arabidopsis thaliana]
AT3G55660	ROPGEF6	ROP (rho of plants) guanine nucleotide exchange factor 6 [Arabidopsis thaliana]
AT4G29030	AT4G29030	putative glycine-rich protein [Arabidopsis thaliana]
AT2G35310	AT2G35310	transcriptional factor B3 family protein [Arabidopsis thaliana]
AT1G31040	AT1G31040	PLATZ transcription factor family protein [Arabidopsis thaliana]
AT4G12490	AT4G12490	Bifunctional inhibitor/lipid-transfer protein/seed storage 2S albumin superfamily protein [Arabidopsis thaliana]
AT2G37390	NAKR2	chloroplast-targeted copper chaperone protein [Arabidopsis thaliana]
AT3G28510	AT3G28510	AAA-type ATPase family protein [Arabidopsis thaliana]
AT5G08760	AT5G08760	uncharacterized protein [Arabidopsis thaliana]
AT3G52550	AT3G52550	uncharacterized protein [Arabidopsis thaliana]
AT3G23930	AT3G23930	uncharacterized protein [Arabidopsis thaliana]
AT4G26850	VTC2	GDP-L-galactose phosphorylase 1 [Arabidopsis thaliana]
AT3G23010	AtRLP36	receptor like protein 36 [Arabidopsis thaliana]
AT5G51465	AT5G51465	hypothetical protein ARALYDRAFT_918181 [Arabidopsis lyrata subsp. lyrata]
AT3G51280	AT3G51280	tetratricopeptide repeat domain-containing protein [Arabidopsis thaliana]
AT1G16090	WAKL7	wall associated kinase-like 7 [Arabidopsis thaliana]
AT4G13280	TPS12	RecName: Full=(Z)-gamma-bisabolene synthase 1; AltName: Full=Terpenoid synthase 12; Short=AtTPS12
AT2G46440	CNGC11	cyclic nucleotide-gated channel 11 [Arabidopsis thaliana]
AT4G12870	AT4G12870	Gamma interferon responsive lysosomal thiol (GILT) reductase family protein [Arabidopsis thaliana]
AT1G65710	AT1G65710	uncharacterized protein [Arabidopsis thaliana]
AT1G44110	CYCA1-1	cyclin-A1-1 [Arabidopsis thaliana]
AT5G23480	AT5G23480	unnamed protein product [Arabidopsis thaliana]
AT1G55940	CYP708A1	cytochrome P450, family 708, subfamily A, polypeptide 1 [Arabidopsis thaliana]
AT3G03130	AT3G03130	uncharacterized protein [Arabidopsis thaliana]
AT4G09060	AT4G09060	uncharacterized protein [Arabidopsis thaliana]
AT2G24700	REM10	transcriptional factor B3 family protein [Arabidopsis thaliana]
AT1G30190	AT1G30190	uncharacterized protein [Arabidopsis thaliana]
AT3G28580	AT3G28580	AAA-type ATPase family protein [Arabidopsis thaliana]
AT4G16230	AT4G16230	RecName: Full=GDSL esterase/lipase At4g16230; AltName: Full=Extracellular lipase At4g16230; Flags: Precursor
AT5G03545	AT4	uncharacterized protein [Arabidopsis thaliana]
AT1G02850	BGLU11	beta glucosidase 11 [Arabidopsis thaliana]
AT3G56400	WRKY70	WRKY transcription factor 70 [Arabidopsis thaliana]
AT4G38560	AT4G38560	phospholipase like protein (PEARLI 4) [Arabidopsis thaliana]
AT1G22150	SULTR1	sulfate transporter 1.3 [Arabidopsis thaliana]
AT2G40750	WRKY54	WRKY DNA-binding protein 54 [Arabidopsis thaliana]
AT4G04490	CRK36	cysteine-rich receptor-like protein kinase 36 [Arabidopsis thaliana]
AT2G14610	PR1	pathogenesis-related protein 1 [Arabidopsis thaliana]
AT1G01600	CYP86A4	cytochrome P450, family 86, subfamily A, polypeptide 4 [Arabidopsis thaliana]
AT5G54060	A3G2XYLT	anthocyanidin 3-O-glucoside 2'''-O-xylosyltransferase [Arabidopsis thaliana]
AT1G76530	PILS4	auxin efflux carrier family protein [Arabidopsis thaliana]
AT4G14090	UGT75C1	putative glucosyltransferase [Arabidopsis thaliana]
AT4G15680	GRXS4	monothiol glutaredoxin-S4 [Arabidopsis thaliana]
AT5G01910	AT5G01910	uncharacterized protein [Arabidopsis thaliana]
AT1G67035	AT1G67035	uncharacterized protein [Arabidopsis thaliana]
AT3G60550	CYCU2-2	cyclin p3;2 [Arabidopsis thaliana]
AT1G66880	AT1G66880	serine/threonine protein kinase [Arabidopsis thaliana]
AT1G06100	AT1G06100	delta-9 desaturase-like 2 protein [Arabidopsis thaliana]
AT2G34650	PID	protein serine/threonine kinase PINOID [Arabidopsis thaliana]
AT3G12830	SAUR72	SAUR-like auxin-responsive protein [Arabidopsis thaliana]
AT3G50800	AT3G50800	uncharacterized protein [Arabidopsis thaliana]
AT1G15125	AT1G15125	S-adenosyl-L-methionine-dependent methyltransferase [Arabidopsis thaliana]
AT3G61920	AT3G61920	uncharacterized protein [Arabidopsis thaliana]
AT1G78865	AT1G78865	.
AT1G72940	AT1G72940	Toll-Interleukin-Resistance domain-containing protein [Arabidopsis thaliana]
AT1G31580	ECS1	protein ECS1 [Arabidopsis thaliana]
AT1G64500	AT1G64500	glutaredoxin-like protein [Arabidopsis thaliana]
AT2G41905	AT2G41905	.
AT4G00390	AT4G00390	DNA-binding storekeeper protein-related transcriptional regulator [Arabidopsis thaliana]
AT4G24700	AT4G24700	uncharacterized protein [Arabidopsis thaliana]
AT1G14880	PCR1	cadmium resistance protein 1 [Arabidopsis thaliana]
AT5G54130	AT5G54130	calcium-binding endonuclease/exonuclease/phosphatase family protein [Arabidopsis thaliana]
AT1G21250	WAK1	wall-associated receptor kinase 1 [Arabidopsis thaliana]
AT3G57160	AT3G57160	uncharacterized protein [Arabidopsis thaliana]
AT1G12940	NRT2.5	nitrate transporter2.5 [Arabidopsis thaliana]
AT5G42830	AT5G42830	HXXXD-type acyl-transferase-like protein [Arabidopsis thaliana]
AT5G17220	GSTF12	glutathione S-transferase phi 12 [Arabidopsis thaliana]
AT1G72900	AT1G72900	Toll-Interleukin-Resistance domain-containing protein [Arabidopsis thaliana]
AT1G63710	CYP86A7	cytochrome P450, family 86, subfamily A, polypeptide 7 [Arabidopsis thaliana]
AT5G24210	AT5G24210	lipase class 3 family protein [Arabidopsis thaliana]
AT3G26230	CYP71B24	cytochrome P450 71B24 [Arabidopsis thaliana]
AT4G28790	BHLH23	transcription factor bHLH23 [Arabidopsis thaliana]
AT4G02800	AT4G02800	uncharacterized protein [Arabidopsis thaliana]
AT4G01080	TBL26	protein TRICHOME BIREFRINGENCE-LIKE 26 [Arabidopsis thaliana]
AT2G17620	CYCB2-1	cyclin-B2-1 [Arabidopsis thaliana]
AT3G09600	RVE8	protein REVEILLE 8 [Arabidopsis thaliana]
AT3G26050	AT3G26050	TPX2 (targeting protein for Xklp2) family protein [Arabidopsis thaliana]
AT3G29590	5MAT	malonyl-CoA:anthocyanidin 5-O-glucoside-6"-O-malonyltransferase [Arabidopsis thaliana]
AT1G35210	AT1G35210	unknown protein [Arabidopsis thaliana]
AT5G22300	NIT4	bifunctional nitrilase/nitrile hydratase NIT4 [Arabidopsis thaliana]
AT4G33270	CDC20-1	cell division cycle 20.1, cofactor of APC complex [Arabidopsis thaliana]
AT4G15830	AT4G15830	ARM repeat superfamily protein [Arabidopsis thaliana]
AT5G62210	AT5G62210	embryo-specific protein like [Arabidopsis thaliana]
AT2G20870	AT2G20870	putative cell wall protein [Arabidopsis thaliana]
AT1G17100	AT1G17100	SOUL heme-binding protein [Arabidopsis thaliana]
AT4G22517	AT4G22517	protease inhibitor/seed storage/LTP family protein [Arabidopsis thaliana]
AT5G44568	AT5G44568	uncharacterized protein [Arabidopsis thaliana]
AT5G59450	SCL11	GRAS family transcription factor [Arabidopsis thaliana]
AT1G01520	AT1G01520	Contains similarity to a dehydrogenase from Arabidopsis thaliana gb|Y12776 and contains a D-isomer specific 2-hydroxyacid dehydrogenases PF|00389 and Myb-like DNA binding PF|00249 domains. ESTs gb|Z48385, gb|Z48386 come from this gene [Arabidopsis thaliana]
AT1G06250	AT1G06250	phospholipase A1-IIalpha [Arabidopsis thaliana]
AT1G73805	SARD1	protein SAR Deficient 1 [Arabidopsis thaliana]
AT1G19610	PDF1.4	defensin-like protein 19 [Arabidopsis thaliana]
AT1G74810	BOR5	boron transporter 5 [Arabidopsis thaliana]
AT1G65680	EXPB2	expansin B2 [Arabidopsis thaliana]
AT1G51460	ABCG13	ABC transporter G family member 13 [Arabidopsis thaliana]
AT1G67340	AT1G67340	F-box protein [Arabidopsis thaliana]
AT5G42800	DFRA	dihydroflavonol-4-reductase [Arabidopsis thaliana]
AT1G04425	AT1G04425	.
AT2G42610	LSH10	uncharacterized protein [Arabidopsis thaliana]
AT3G14620	CYP72A8	cytochrome P450, family 72, subfamily A, polypeptide 8 [Arabidopsis thaliana]
AT5G09800	PUB28	ARM repeat superfamily protein [Arabidopsis thaliana]
AT3G28540	AT3G28540	AAA-type ATPase family protein [Arabidopsis thaliana]
AT4G14400	ACD6	protein ACCELERATED CELL DEATH 6 [Arabidopsis thaliana]
AT1G44740	AT1G44740	uncharacterized protein [Arabidopsis thaliana]
AT4G24660	ATHB22	ZF-HD homeobox protein [Arabidopsis thaliana]
AT2G14560	LURP1	protein LURP1 [Arabidopsis thaliana]
AT4G11650	OSM34	osmotin-like protein OSM34 [Arabidopsis thaliana]
AT2G40140	CZF1	zinc finger CCCH domain-containing protein 29 [Arabidopsis thaliana]
AT3G10190	CML36	putative calcium-binding protein CML36 [Arabidopsis thaliana]
AT3G21150	BBX32	EMF1-interacting protein 6 [Arabidopsis thaliana]
AT4G27360	AT4G27360	Dynein light chain type 1 family protein [Arabidopsis thaliana]
AT1G67980	CCOAMT	caffeoyl-CoA 3-O-methyltransferase [Arabidopsis thaliana]
AT5G65510	AIL7	AINTEGUMENTA-like 7 protein [Arabidopsis thaliana]
AT1G68238	AT1G68238	uncharacterized protein [Arabidopsis thaliana]
AT3G05600	AT3G05600	alpha/beta-Hydrolases superfamily protein [Arabidopsis thaliana]
AT1G65500	AT1G65500	uncharacterized protein [Arabidopsis thaliana]
AT2G21650	RL2	MYB transcription factor RSM1 [Arabidopsis thaliana]
AT5G10946	AT5G10946	uncharacterized protein [Arabidopsis thaliana]
AT4G22490	AT4G22490	bifunctional inhibitor/lipid-transfer protein/seed storage 2S albumin superfamily protein [Arabidopsis thaliana]
AT3G46890	AT3G46890	uncharacterized protein [Arabidopsis thaliana]
AT4G27570	UGT79B3	UDP-glycosyltransferase 79B3 [Arabidopsis thaliana]
AT4G22950	AGL19	agamous-like MADS-box protein AGL19 [Arabidopsis thaliana]
AT5G58770	AT5G58770	dehydrodolichyl diphosphate synthase 2 [Arabidopsis thaliana]
AT5G45700	AT5G45700	haloacid dehalogenase-like hydrolase (HAD) superfamily protein [Arabidopsis thaliana]
AT5G33370	AT5G33370	GDSL esterase/lipase [Arabidopsis thaliana]
AT5G59330	AT5G59330	Bifunctional inhibitor/lipid-transfer protein/seed storage 2S albumin superfamily protein [Arabidopsis thaliana]
AT3G56710	SIB1	sigma factor binding protein 1 [Arabidopsis thaliana]
AT5G22380	NAC090	NAC domain-containing protein [Arabidopsis thaliana]
AT5G59670	AT5G59670	Leucine-rich repeat protein kinase family protein [Arabidopsis thaliana]
AT3G48630	AT3G48630	uncharacterized protein [Arabidopsis thaliana]
AT5G66940	DOF5.8	Dof zinc finger protein DOF5.8 [Arabidopsis thaliana]
AT3G48970	HIPP31	hypothetical protein CARUB_v10018210mg [Capsella rubella]
AT2G04495	AT2G04495	uncharacterized protein [Arabidopsis thaliana]
AT1G36622	AT1G36622	uncharacterized protein [Arabidopsis thaliana]
AT5G01420	AT5G01420	Glutaredoxin family protein [Arabidopsis thaliana]
AT1G22190	RAP2-13	ethylene-responsive transcription factor RAP2.4 [Arabidopsis thaliana]
AT1G67860	AT1G67860	uncharacterized protein [Arabidopsis thaliana]
AT3G61250	AtMYB17	LATE MERISTEM IDENTITY2 [Arabidopsis thaliana]
AT2G33400	AT2G33400	uncharacterized protein [Arabidopsis thaliana]
AT5G06320	NHL3	NDR1/HIN1-Like protein 3 [Arabidopsis thaliana]
AT2G39560	AT2G39560	putative membrane lipoprotein [Arabidopsis thaliana]
AT3G01710	AT3G01710	TPX2 (targeting protein for Xklp2) protein family [Arabidopsis thaliana]
AT3G19020	PEX1	pollen-specific leucine-rich repeat extensin-like protein 1 [Arabidopsis thaliana]
ATMG01370	ORF111D	hypothetical protein ArthMp110 [Arabidopsis thaliana]
AT3G14440	NCED3	9-cis-epoxycarotenoid dioxygenase NCED3 [Arabidopsis thaliana]
AT4G29150	IQD25	protein IQ-domain 25 [Arabidopsis thaliana]
AT1G56150	SAUR71	SAUR-like auxin-responsive protein [Arabidopsis thaliana]
AT3G22460	OASA2	O-acetylserine (thiol) lyase (OAS-TL) isoform A2 [Arabidopsis thaliana]
AT2G32530	CSLB3	cellulose synthase-like protein B3 [Arabidopsis thaliana]

## Sheet: Table S1-5
Table S1-5. List of 53 common downregulated genes in Arabidopsis wildtype (Col-0) seedlings after 40 μM griseofulvin (GF) incubation for 1 h or 20 μM trifluralin (TF) incubation for 10 min as compared to control. Genes with at least two fold change (log2FC < -1) at P < 0.05 after GF or TF treatment in comparison to control.
Locus identifier	Gene name	Description (NR)
AT3G48720	AT3G48720	HXXXD-type acyl-transferase family protein [Arabidopsis thaliana]
AT1G76430	PHT1-9	putative inorganic phosphate transporter 1-9 [Arabidopsis thaliana]
AT1G33811	AT1G33811	GDSL esterase/lipase [Arabidopsis thaliana]
AT1G70820	AT1G70820	phosphoglucomutase-like protein [Arabidopsis thaliana]
AT5G26190	AT5G26190	cysteine/histidine-rich C1 domain-containing protein [Arabidopsis thaliana]
AT5G19580	AT5G19580	glyoxal oxidase-related protein [Arabidopsis thaliana]
AT3G55500	EXPA16	expansin A16 [Arabidopsis thaliana]
AT1G21540	AEE9	probable acyl-activating enzyme 9 [Arabidopsis thaliana]
AT5G26000	TGG1	myrosinase 1 [Arabidopsis thaliana]
AT3G23840	CER26L	HXXXD-type acyl-transferase-like protein [Arabidopsis thaliana]
AT1G04110	SBT1.2	subtilisin-like protease SDD1 [Arabidopsis thaliana]
AT5G45820	CIPK20	CBL-interacting serine/threonine-protein kinase 20 [Arabidopsis thaliana]
AT2G41990	AT2G41990	uncharacterized protein [Arabidopsis thaliana]
AT5G65730	XTH6	probable xyloglucan endotransglucosylase/hydrolase protein 6 [Arabidopsis thaliana]
AT2G21880	RABG2	RAB GTPase-like protein 7A [Arabidopsis thaliana]
AT5G24470	APRR5	RecName: Full=Two-component response regulator-like APRR5; AltName: Full=Pseudo-response regulator 5
AT4G26415	AT4G26415	putative protein [Arabidopsis thaliana]
AT1G69830	AMY3	alpha-amylase-like 3 [Arabidopsis thaliana]
AT1G75900	EXL3	GDSL esterase/lipase EXL3 [Arabidopsis thaliana]
AT1G62400	HT1	RecName: Full=Serine/threonine-protein kinase HT1; AltName: Full=High leaf temperature protein 1
AT4G38770	PRP4	proline-rich protein 4 [Arabidopsis thaliana]
AT1G22740	RABG3B	GTP-binding protein Rab7 [Arabidopsis thaliana]
AT1G10550	XTH33	probable xyloglucan endotransglucosylase/hydrolase protein 33 [Arabidopsis thaliana]
AT5G16240	S-ACP-DES1	acyl-[acyl-carrier-protein] desaturase [Arabidopsis thaliana]
AT4G26830	AT4G26830	O-Glycosyl hydrolases family 17 protein [Arabidopsis thaliana]
AT2G44230	AT2G44230	uncharacterized protein [Arabidopsis thaliana]
AT5G25840	AT5G25840	uncharacterized protein [Arabidopsis thaliana]
AT1G29500	SAUR66	protein SMALL AUXIN UPREGULATED 66 [Arabidopsis thaliana]
AT2G15090	KCS8	3-ketoacyl-CoA synthase 8 [Arabidopsis thaliana]
AT1G11340	RKS1	G-type lectin S-receptor-like serine/threonine-protein kinase [Arabidopsis thaliana]
AT2G04570	AT2G04570	GDSL esterase/lipase [Arabidopsis thaliana]
AT5G18430	AT5G18430	GDSL esterase/lipase [Arabidopsis thaliana]
AT3G62820	AT3G62820	plant invertase/pectin methylesterase inhibitor superfamily protein [Arabidopsis thaliana]
AT3G16240	TIP2-1	delta tonoplast intrinsic protein [Arabidopsis thaliana]
AT1G75880	EXL1	GDSL esterase/lipase EXL1 [Arabidopsis thaliana]
AT1G10060	ATBCAT-1	branched-chain-amino-acid aminotransferase 1 [Arabidopsis thaliana]
AT4G14480	BLUS1	serine/threonine-protein kinase BLUS1 [Arabidopsis thaliana]
AT1G11850	AT1G11850	uncharacterized protein [Arabidopsis thaliana]
AT3G16370	APG	GDSL esterase/lipase [Arabidopsis thaliana]
AT1G22690	GASA9	gibberellin-regulated protein 9 [Arabidopsis thaliana]
AT1G31173	MIR167D	.
AT3G26520	TIP1-2	aquaporin TIP1-2 [Arabidopsis thaliana]
AT4G33220	PME44	pectinesterase 44 [Arabidopsis thaliana]
AT1G22770	GI	protein GIGANTEA [Arabidopsis thaliana]
AT1G76800	AT1G76800	protein nodulin-like2 [Arabidopsis thaliana]
AT4G04840	MSRB6	methionine sulfoxide reductase B6 [Arabidopsis thaliana]
AT1G75960	AAE8	AMP-dependent synthetase and ligase family protein [Arabidopsis thaliana]
AT3G17070	PER29	peroxidase 29 [Arabidopsis thaliana]
AT4G38690	AT4G38690	1-phosphatidylinositol phosphodiesterase-related protein [Arabidopsis thaliana]
AT1G04800	AT1G04800	glycine-rich protein [Arabidopsis thaliana]
AT4G35655	AT4G35655	RPM1-interacting protein 4 (RIN4) family protein [Arabidopsis thaliana]
AT4G37800	XTH7	xyloglucan endotransglucosylase/hydrolase protein 7 [Arabidopsis thaliana]
AT5G44680	AT5G44680	putative 3-methyladenine glycosylase I [Arabidopsis thaliana]

## Sheet: Table S1-6
Table S1-6. List of 510 genes whose only were downregulated by 40 μM griseofulvin (GF) not 20 μM trifluralin (TF) as compared to control in Arabidopsis wildtype (Col-0) seedlings. Genes with at least two fold change (log2FC < -1) at P < 0.05 after GF in comparison to control.
Locus identifier	Gene name	Description (NR)
AT5G51920	AT5G51920	catalytic/ pyridoxal phosphate binding protein [Arabidopsis thaliana]
AT3G09415	AT3G09415	.
AT2G42380	BZIP34	transcription factor BZIP34 [Arabidopsis thaliana]
AT3G18710	PUB29	U-box domain-containing protein 29 [Arabidopsis thaliana]
AT5G45630	AT5G45630	uncharacterized protein [Arabidopsis thaliana]
AT4G29905	AT4G29905	uncharacterized protein [Arabidopsis thaliana]
AT3G61190	BAP1	BON association protein 1 [Arabidopsis thaliana]
AT1G19770	PUP14	purine permease 14 [Arabidopsis thaliana]
AT1G04330	AT1G04330	uncharacterized protein [Arabidopsis thaliana]
AT5G43870	AT5G43870	uncharacterized protein [Arabidopsis thaliana]
AT4G35783	RTFL6	protein rotundifolia like 6 [Arabidopsis thaliana]
AT5G53500	AT5G53500	transducin/WD40 domain-containing protein [Arabidopsis thaliana]
AT3G14760	AT3G14760	uncharacterized protein [Arabidopsis thaliana]
AT1G65800	SD16	receptor-like serine/threonine-protein kinase SD1-6 [Arabidopsis thaliana]
AT5G65010	ASN2	asparagine synthetase 2 [Arabidopsis thaliana]
AT3G28080	AT3G28080	MtN21-like transporter family protein UMAMIT47 [Arabidopsis thaliana]
AT3G56080	AT3G56080	probable methyltransferase PMT22 [Arabidopsis thaliana]
AT3G06750	AT3G06750	.
AT4G17810	AT4G17810	C2H2 and C2HC zinc finger-containing protein [Arabidopsis thaliana]
AT2G29300	AT2G29300	tropinone reductase-like protein [Arabidopsis thaliana]
AT5G01660	AT5G01660	uncharacterized protein [Arabidopsis thaliana]
AT3G62550	AT3G62550	drought responsive ATP-binding motif containing protein [Arabidopsis thaliana]
AT1G49130	AT1G49130	zinc finger protein CONSTANS-LIKE 8 [Arabidopsis thaliana]
AT1G73540	NUDT21	nudix hydrolase 21 [Arabidopsis thaliana]
AT4G37080	AT4G37080	uncharacterized protein [Arabidopsis thaliana]
AT3G04790	RPI3	ribose 5-phosphate isomerase A [Arabidopsis thaliana]
AT1G12610	DREB1F	dehydration-responsive element-binding protein 1F [Arabidopsis thaliana]
AT5G04950	NAS1	nicotianamine synthase 1 [Arabidopsis thaliana]
AT2G29290	AT2G29290	tropinone reductase-like protein [Arabidopsis thaliana]
AT5G15780	AT5G15780	pollen Ole e 1 allergen and extensin family protein [Arabidopsis thaliana]
AT3G56790	AT3G56790	RNA splicing factor-related protein [Arabidopsis thaliana]
AT5G57560	XTH22	xyloglucan endotransglucosylase/hydrolase protein 22 [Arabidopsis thaliana]
AT5G04530	KCS19	3-ketoacyl-CoA synthase 19 [Arabidopsis thaliana]
AT1G27770	ACA1	autoinhibited Ca2+-ATPase 1 [Arabidopsis thaliana]
AT1G70280	AT1G70280	NHL domain-containing protein [Arabidopsis thaliana]
AT4G27657	AT4G27657	uncharacterized protein [Arabidopsis thaliana]
AT3G27690	LHCB2.4	hypothetical protein CARUB_v10017751mg [Capsella rubella]
AT5G01240	LAX1	auxin transporter-like protein 1 [Arabidopsis thaliana]
AT2G21080	AT2G21080	uncharacterized protein [Arabidopsis thaliana]
AT4G13800	AT4G13800	uncharacterized protein [Arabidopsis thaliana]
AT1G77640	ERF013	ethylene-responsive transcription factor ERF013 [Arabidopsis thaliana]
AT2G28410	AT2G28410	uncharacterized protein [Arabidopsis thaliana]
AT2G40610	EXPA8	expansin A8 [Arabidopsis thaliana]
AT1G17840	ABCG11	ABC transporter G family member 11 [Arabidopsis thaliana]
AT1G52230	PSAH2	hypothetical protein ARALYDRAFT_474340 [Arabidopsis lyrata subsp. lyrata]
AT1G23030	PUB11	hypothetical protein [Arabidopsis thaliana]
AT3G62750	BGLU8	beta glucosidase 8 [Arabidopsis thaliana]
AT2G22540	SVP	MADS-box protein SVP [Arabidopsis thaliana]
AT1G04680	AT1G04680	putative pectate lyase 1 [Arabidopsis thaliana]
AT1G19340	AT1G19340	methyltransferase-like protein 2 [Arabidopsis thaliana]
AT1G32780	AT1G32780	GroES-like zinc-binding dehydrogenase family protein [Arabidopsis thaliana]
AT4G25470	DREB1C	dehydration-responsive element-binding protein 1C [Arabidopsis thaliana]
AT4G32000	AT4G32000	protein kinase family protein [Arabidopsis thaliana]
AT4G33660	AT4G33660	putative protein [Arabidopsis thaliana]
AT4G14740	AT4G14740	putative phosphoinositide binding protein [Arabidopsis thaliana]
AT4G13195	CLE44	protein CLAVATA3/ESR-related 44 [Arabidopsis thaliana]
AT1G72160	PATL3	patellin-3 [Arabidopsis thaliana]
AT3G02850	SKOR	potassium channel SKOR [Arabidopsis thaliana]
AT5G16350	AT5G16350	O-acyltransferase (WSD1-like) family protein [Arabidopsis thaliana]
AT4G17615	CBL1	calcineurin B-like protein 1 [Arabidopsis thaliana]
AT2G29320	AT2G29320	tropinone reductase-like protein [Arabidopsis thaliana]
AT5G08030	AT5G08030	glycerophosphoryl diester phosphodiesterase [Arabidopsis thaliana]
AT4G23870	AT4G23870	uncharacterized protein [Arabidopsis thaliana]
AT4G12900	AT4G12900	Gamma interferon responsive lysosomal thiol (GILT) reductase family protein [Arabidopsis thaliana]
AT3G06120	MUTE	transcription factor MUTE [Arabidopsis thaliana]
AT2G44840	ERF13	ethylene-responsive transcription factor 13 [Arabidopsis thaliana]
AT1G20650	PBL21	protein ALTERED SEED GERMINATION 5 [Arabidopsis thaliana]
AT1G22570	NPF5.15	putative peptide/nitrate transporter [Arabidopsis thaliana]
AT5G59130	SBT4.11	RecName: Full=Subtilisin-like protease SBT4.11; AltName: Full=Subtilase subfamily 4 member 11; Short=AtSBT4.11; Flags: Precursor
AT5G06270	AT5G06270	hypothetical protein EUTSA_v10015029mg [Eutrema salsugineum]
AT5G41900	BDG2	hydrolase, alpha/beta fold family protein [Arabidopsis thaliana]
AT4G16950	RPP5	TIR-NBS-LRR class disease resistance protein [Arabidopsis thaliana]
AT5G62430	CDF1	cycling DOF factor 1 [Arabidopsis thaliana]
AT5G62100	ATBAG2	BCL-2-associated athanogene 2 [Arabidopsis thaliana]
AT2G01180	ATPAP1	lipid phosphate phosphatase 1 [Arabidopsis thaliana]
AT1G73550	AT1G73550	protease inhibitor/seed storage/LTP family protein [Arabidopsis thaliana]
AT1G62710	bVPE	vacuolar-processing enzyme beta [Arabidopsis thaliana]
AT2G45550	CYP76C4	cytochrome P450 76C4 [Arabidopsis thaliana]
AT1G05310	PME8	putative pectinesterase 8 [Arabidopsis thaliana]
AT5G08330	TCP21	transcription factor TCP21 [Arabidopsis thaliana]
AT3G20600	NDR1	protein NDR1 [Arabidopsis thaliana]
AT5G45950	AT5G45950	GDSL esterase/lipase [Arabidopsis thaliana]
AT3G04550	RAF1.2	uncharacterized protein [Arabidopsis thaliana]
AT2G47750	GH3.9	putative indole-3-acetic acid-amido synthetase GH3.9 [Arabidopsis thaliana]
AT3G06890	AT3G06890	uncharacterized protein [Arabidopsis thaliana]
AT1G34580	STP5	sugar transport protein 5 [Arabidopsis thaliana]
AT3G44630	AT3G44630	TIR-NBS-LRR class disease resistance protein [Arabidopsis thaliana]
AT2G18300	AT2G18300	transcription factor bHLH64 [Arabidopsis thaliana]
AT1G73600	AT1G73600	hypothetical protein F6D5.1 [imported] - Arabidopsis thaliana
AT5G12950	AT5G12950	uncharacterized protein [Arabidopsis thaliana]
AT3G15115	AT3G15115	uncharacterized protein [Arabidopsis thaliana]
AT4G18970	AT4G18970	GDSL esterase/lipase [Arabidopsis thaliana]
AT4G26530	FBA5	fructose-bisphosphate aldolase 5 [Arabidopsis thaliana]
AT5G49360	BXL1	bifunctional {beta}-D-xylosidase/{alpha}-L-arabinofuranosidase [Arabidopsis thaliana]
AT1G11410	AT1G11410	G-type lectin S-receptor-like serine/threonine-protein kinase [Arabidopsis thaliana]
AT4G03070	AOP1	oxidoreductase AOP1 [Arabidopsis thaliana]
AT1G62630	AT1G62630	CC-NBS-LRR class disease resistance protein [Arabidopsis thaliana]
AT1G79770	AT1G79770	uncharacterized protein [Arabidopsis thaliana]
AT3G17330	ECT6	evolutionarily conserved C-terminal region 6 [Arabidopsis thaliana]
AT1G54780	TLP18.3	thylakoid lumen protein 18.3 [Arabidopsis thaliana]
AT4G33960	AT4G33960	uncharacterized protein [Arabidopsis thaliana]
AT3G29030	EXPA5	expansin A5 [Arabidopsis thaliana]
AT1G70985	AT1G70985	hydroxyproline-rich glycoprotein family protein [Arabidopsis thaliana]
AT4G18197	PUP7	purine permease 7 [Arabidopsis thaliana]
AT1G18880	NPF2.9	probable peptide/nitrate transporter [Arabidopsis thaliana]
AT4G18530	AT4G18530	uncharacterized protein [Arabidopsis thaliana]
AT1G55260	AT1G55260	Bifunctional inhibitor/lipid-transfer protein/seed storage 2S albumin superfamily protein [Arabidopsis thaliana]
AT4G36550	PUB5	U-box domain-containing protein 5 [Arabidopsis thaliana]
AT5G25120	CYP71B11	cytochrome P450 71B11 [Arabidopsis thaliana]
AT2G42760	AT2G42760	uncharacterized protein [Arabidopsis thaliana]
AT2G29310	AT2G29310	tropinone reductase-like protein [Arabidopsis thaliana]
AT2G17660	AT2G17660	hypothetical protein ARALYDRAFT_900113 [Arabidopsis lyrata subsp. lyrata]
AT3G54830	AT3G54830	transmembrane amino acid transporter family protein [Arabidopsis thaliana]
AT4G22990	AT4G22990	SPX domain-containing membrane protein [Arabidopsis thaliana]
AT5G55740	CRR21	pentatricopeptide repeat-containing protein CRR21 [Arabidopsis thaliana]
AT1G30135	TIFY5A	protein TIFY 5A [Arabidopsis thaliana]
AT3G04290	LTL1	Li-tolerant lipase 1 [Arabidopsis thaliana]
AT1G28600	AT1G28600	GDSL esterase/lipase [Arabidopsis thaliana]
AT1G44446	CAO	chlorophyllide a oxygenase [Arabidopsis thaliana]
AT4G31910	BAT1	BR-related acyltransferase 1 [Arabidopsis thaliana]
AT5G56100	AT5G56100	glycine-rich protein / oleosin [Arabidopsis thaliana]
AT4G24010	CSLG1	cellulose synthase-like protein G1 [Arabidopsis thaliana]
AT2G25250	AT2G25250	uncharacterized protein [Arabidopsis thaliana]
AT1G67880	AT1G67880	beta-1,4-N-acetylglucosaminyltransferase like protein [Arabidopsis thaliana]
AT5G62720	AT5G62720	HPP integral membrane domain-containing protein [Arabidopsis thaliana]
AT4G12320	CYP706A6	cytochrome P450, family 706, subfamily A, polypeptide 6 [Arabidopsis thaliana]
AT2G28780	AT2G28780	uncharacterized protein [Arabidopsis thaliana]
AT5G11060	KNAT4	homeobox protein knotted-1-like 4 [Arabidopsis thaliana]
AT5G62140	AT5G62140	uncharacterized protein [Arabidopsis thaliana]
AT1G63360	AT1G63360	CC-NBS-LRR class disease resistance protein [Arabidopsis thaliana]
AT4G30610	SCPL24	serine carboxypeptidase 24 [Arabidopsis thaliana]
AT2G38460	IREG1	protein RON REGULATED1 [Arabidopsis thaliana]
AT1G22550	NPF5.16	putative peptide/nitrate transporter [Arabidopsis thaliana]
AT1G61300	AT1G61300	T1F9.21 [Arabidopsis thaliana]
AT5G58120	AT5G58120	TIR-NBS-LRR class disease resistance protein [Arabidopsis thaliana]
AT2G20180	PIF1	unknown protein [Arabidopsis thaliana]
AT1G11070	AT1G11070	uncharacterized protein [Arabidopsis thaliana]
AT1G08610	AT1G08610	pentatricopeptide repeat-containing protein [Arabidopsis thaliana]
AT5G54250	CNGC4	cyclic nucleotide-gated ion channel 4 [Arabidopsis thaliana]
AT3G23080	AT3G23080	polyketide cyclase/dehydrase and lipid transport superfamily protein [Arabidopsis thaliana]
AT2G40460	NPF5.1	putative peptide/nitrate transporter [Arabidopsis thaliana]
AT1G78070	AT1G78070	transducin/WD40 repeat-like superfamily protein [Arabidopsis thaliana]
AT4G34900	XDH2	xanthine dehydrogenase 2 [Arabidopsis thaliana]
AT3G01345	AT3G01345	uncharacterized protein [Arabidopsis thaliana]
AT2G17650	AAE2	putative AMP-binding protein [Arabidopsis thaliana]
AT5G26910	AT5G26910	uncharacterized protein [Arabidopsis thaliana]
AT3G05180	AT3G05180	GDSL esterase/lipase [Arabidopsis thaliana]
AT4G21180	ERDJ2B	J domain protein ATERDJ2B [Arabidopsis thaliana]
AT5G62470	MYB96	Myb transcription factor [Arabidopsis thaliana]
AT3G61820	AT3G61820	aspartyl protease [Arabidopsis thaliana]
AT1G28610	AT1G28610	GDSL esterase/lipase [Arabidopsis thaliana]
AT5G63180	AT5G63180	putative pectate lyase 22 [Arabidopsis thaliana]
AT3G26180	CYP71B20	cytochrome P450 71B20 [Arabidopsis thaliana]
AT3G06880	AT3G06880	transducin/WD-40 repeat-containing protein [Arabidopsis thaliana]
AT2G43290	CML5	calmodulin-like protein MSS3 [Arabidopsis thaliana]
AT4G05110	ATENT6	equilibrative nucleoside transporter 6 [Arabidopsis thaliana]
AT4G01950	ATGPAT3	putative sn-glycerol-3-phosphate 2-O-acyltransferase [Arabidopsis thaliana]
AT2G35290	AT2G35290	uncharacterized protein [Arabidopsis thaliana]
AT4G02420	LECRK44	L-type lectin-domain containing receptor kinase IV.4 [Arabidopsis thaliana]
AT1G03440	AT1G03440	leucine-rich repeat-containing protein [Arabidopsis thaliana]
AT4G36000	AT4G36000	hypothetical protein AALP_AA7G234800 [Arabis alpina]
AT1G75460	AT1G75460	ATP-dependent protease La domain-containing protein [Arabidopsis thaliana]
AT1G52100	AT1G52100	jacalin-like lectin domain-containing protein [Arabidopsis thaliana]
AT4G33625	AT4G33625	uncharacterized protein [Arabidopsis thaliana]
AT2G39930	ISA1	isoamylase 1 [Arabidopsis thaliana]
AT5G20270	HHP1	heptahelical transmembrane protein1 [Arabidopsis thaliana]
AT1G18265	AT1G18265	uncharacterized protein [Arabidopsis thaliana]
AT1G78230	AT1G78230	Outer arm dynein light chain 1 protein [Arabidopsis thaliana]
AT2G05160	AT2G05160	zinc finger CCCH domain-containing protein 18 [Arabidopsis thaliana]
AT4G22200	AKT2	potassium channel AKT2/3 [Arabidopsis thaliana]
AT3G16860	COBL8	COBRA-like protein 8 [Arabidopsis thaliana]
AT1G20010	TUBB5	tubulin beta-5 chain [Arabidopsis lyrata subsp. lyrata]
AT3G22150	PCMP-E95	pentatricopeptide repeat-containing protein [Arabidopsis thaliana]
AT2G23290	AtMYB70	myb domain protein 70 [Arabidopsis thaliana]
AT5G62570	AT5G62570	calmodulin binding protein 60a [Arabidopsis thaliana]
AT3G12610	DRT100	DNA-damage-repair/toleration protein DRT100 [Arabidopsis thaliana]
AT1G09750	AED3	aspartyl protease-like protein [Arabidopsis thaliana]
AT1G50900	LTD	protein GRANA DEFICIENT CHLOROPLAST 1 [Arabidopsis thaliana]
AT5G42200	ATL23	E3 ubiquitin-protein ligase ATL23 [Arabidopsis thaliana]
AT3G15570	AT3G15570	phototropic-responsive NPH3 family protein [Arabidopsis thaliana]
AT5G24150	SQE5	Squalene monooxygenase 5 [Arabidopsis thaliana]
AT5G57100	AT5G57100	nucleotide/sugar transporter family protein [Arabidopsis thaliana]
AT5G46220	AT5G46220	uncharacterized protein [Arabidopsis thaliana]
AT5G50800	SWEET13	bidirectional sugar transporter SWEET13 [Arabidopsis thaliana]
AT5G27360	SFP2	sugar transporter ERD6-like 18 [Arabidopsis thaliana]
AT5G24590	NAC091	TCV-interacting protein [Arabidopsis thaliana]
AT3G01510	LSF1	phosphoglucan phosphatase LSF1 [Arabidopsis thaliana]
AT3G17640	AT3G17640	leucine-rich repeat-containing protein [Arabidopsis thaliana]
AT1G49840	AT1G49840	uncharacterized protein [Arabidopsis thaliana]
AT4G20840	AT4G20840	FAD-binding and BBE domain-containing protein [Arabidopsis thaliana]
AT2G27385	AT2G27385	pollen Ole e 1 allergen and extensin family protein [Arabidopsis thaliana]
AT5G64870	FLOT3	SPFH/Band 7/PHB domain-containing membrane-associated protein family [Arabidopsis thaliana]
AT5G44410	AT5G44410	FAD-binding Berberine family protein [Arabidopsis thaliana]
AT4G27030	FAD4	palmitate desaturase [Arabidopsis thaliana]
AT4G10770	OPT7	oligopeptide transporter 7 [Arabidopsis thaliana]
AT1G29660	AT1G29660	GDSL esterase/lipase [Arabidopsis thaliana]
AT2G31790	UGT74C1	UDP-glycosyltransferase 74C1 [Arabidopsis thaliana]
AT1G70260	AT1G70260	nodulin MtN21-like transporter UMAMIT36 [Arabidopsis thaliana]
AT1G09310	AT1G09310	uncharacterized protein [Arabidopsis thaliana]
AT5G38700	AT5G38700	uncharacterized protein [Arabidopsis thaliana]
AT2G29170	AT2G29170	NAD(P)-binding Rossmann-fold superfamily protein [Arabidopsis thaliana]
AT4G25480	DREB1A	C-repeat binding factor 3 [Arabidopsis thaliana]
AT2G39920	AT2G39920	acid phosphatase class IIIB protein [Arabidopsis thaliana]
AT2G05100	LHCB2.1	photosystem II light harvesting complex protein 2.1 [Arabidopsis thaliana]
AT2G32690	GRP23	glycine-rich protein 23 [Arabidopsis thaliana]
AT3G06770	AT3G06770	polygalacturonase-like protein [Arabidopsis thaliana]
AT1G17200	AT1G17200	uncharacterized protein [Arabidopsis thaliana]
AT5G23920	AT5G23920	uncharacterized protein [Arabidopsis thaliana]
AT3G23410	FAO3	long-chain-alcohol oxidase FAO3 [Arabidopsis thaliana]
AT5G11610	AT5G11610	Exostosin family protein [Arabidopsis thaliana]
AT4G25780	AT4G25780	putative pathogenesis-related protein [Arabidopsis thaliana]
AT4G16880	AT4G16880	disease resistance RPP5 like protein [Arabidopsis thaliana]
AT4G13810	RLP47	receptor like protein 47 [Arabidopsis thaliana]
AT5G49730	FRO6	ferric reduction oxidase 6 [Arabidopsis thaliana]
AT4G34650	SQS2	squalene synthase 2 [Arabidopsis thaliana]
AT1G18870	ICS2	Isochorismate synthase 2 [Arabidopsis thaliana]
AT1G35140	EXL1	protein EXORDIUM LIKE 1 [Arabidopsis thaliana]
AT2G38480	AT2G38480	CASP-like protein [Arabidopsis thaliana]
AT1G60590	AT1G60590	pectin lyase-like protein [Arabidopsis thaliana]
AT5G38060	AT5G38060	uncharacterized protein [Arabidopsis thaliana]
AT2G22990	SNG1	sinapoylglucose:malate sinapoyltransferase [Arabidopsis thaliana]
AT4G28250	EXPB3	expansin B3 [Arabidopsis thaliana]
AT2G05070	LHCB2.2	photosystem II light harvesting complex protein 2.2 [Arabidopsis thaliana]
AT1G70100	AT1G70100	uncharacterized protein [Arabidopsis thaliana]
AT5G52020	ERF025	ethylene-responsive transcription factor ERF025 [Arabidopsis thaliana]
AT1G74450	AT1G74450	uncharacterized protein [Arabidopsis thaliana]
AT2G02450	NAC035	protein LONG VEGETATIVE PHASE 1 [Arabidopsis thaliana]
AT1G09950	RAS1	response to ABA and salt 1 [Arabidopsis thaliana]
AT1G12090	ELP	hypothetical protein ARALYDRAFT_471359 [Arabidopsis lyrata subsp. lyrata]
AT2G36050	OFP15	ovate family protein 15 [Arabidopsis thaliana]
AT1G72030	AT1G72030	Acyl-CoA N-acyltransferases-like protein [Arabidopsis thaliana]
AT1G60190	PUB19	U-box domain-containing protein 19 [Arabidopsis thaliana]
AT1G11960	AT1G11960	putative ERD4 protein [Arabidopsis thaliana]
AT2G20835	AT2G20835	uncharacterized protein [Arabidopsis thaliana]
AT3G26310	CYP71B35	cytochrome P450 71B35 [Arabidopsis thaliana]
AT1G61795	RIC9	PAK-box/P21-Rho-binding family protein [Arabidopsis thaliana]
AT2G45180	AT2G45180	protease inhibitor/seed storage/lipid transfer protein (LTP) family protein [Arabidopsis thaliana]
AT1G78820	AT1G78820	D-mannose binding lectin protein with Apple-like carbohydrate-binding domain [Arabidopsis thaliana]
AT4G18220	PUP21	RecName: Full=Probable purine permease 9; Short=AtPUP9
AT5G48900	AT5G48900	putative pectate lyase 20 [Arabidopsis thaliana]
AT4G12310	CYP706A5	cytochrome P450, family 706, subfamily A, polypeptide 5 [Arabidopsis thaliana]
AT3G19580	AZF2	zinc-finger protein 2 [Arabidopsis thaliana]
AT4G37260	MYB73	myb domain protein 73 [Arabidopsis thaliana]
AT1G74930	ERF018	ethylene-responsive transcription factor ERF018 [Arabidopsis thaliana]
AT1G02660	AT1G02660	alpha/beta-Hydrolases superfamily protein [Arabidopsis thaliana]
AT3G26490	AT3G26490	phototropic-responsive NPH3 family protein [Arabidopsis thaliana]
AT2G37030	AT2G37030	SAUR-like auxin-responsive protein [Arabidopsis thaliana]
AT3G44970	AT3G44970	cytochrome P450 family protein [Arabidopsis thaliana]
AT5G20740	AT5G20740	plant invertase/pectin methylesterase inhibitor domain-containing protein [Arabidopsis thaliana]
AT5G03140	LECRK82	concanavalin A-like lectin kinase-like protein [Arabidopsis thaliana]
AT1G18740	AT1G18740	unknown [Arabidopsis thaliana]
AT1G31290	AGO3	argonaute 3 [Arabidopsis thaliana]
AT5G53460	GLT1	glutamate synthase 1 [NADH] [Arabidopsis thaliana]
AT3G52840	BGAL2	beta-galactosidase 2 [Arabidopsis thaliana]
AT5G12900	IRKI	uncharacterized protein [Arabidopsis thaliana]
AT5G51990	DREB1D	dehydration-responsive element-binding protein 1D [Arabidopsis thaliana]
AT3G01260	AT3G01260	aldose 1-epimerase-like prtotein [Arabidopsis thaliana]
AT5G59340	WOX2	WUSCHEL-related homeobox 2 [Arabidopsis thaliana]
AT1G72240	AT1G72240	hypothetical protein; 54117-54518 [Arabidopsis thaliana]
AT5G62220	XLT2	glycosyltransferase 18 [Arabidopsis thaliana]
AT5G27350	SFP1	sugar transporter ERD6-like 17 [Arabidopsis thaliana]
AT1G75500	WAT1	protein walls are thin 1 [Arabidopsis thaliana]
AT1G14345	AT1G14345	NAD(P)-linked oxidoreductase-like protein [Arabidopsis thaliana]
AT2G37460	AT2G37460	nodulin MtN21-like transporter family protein [Arabidopsis thaliana]
AT1G26761	AT1G26761	Arabinanase/levansucrase/invertase [Arabidopsis thaliana]
AT5G19190	AT5G19190	uncharacterized protein [Arabidopsis thaliana]
AT4G39770	TPPH	probable trehalose-phosphate phosphatase H [Arabidopsis thaliana]
AT3G26290	CYP71B26	cytochrome P450 71B26 [Arabidopsis thaliana]
AT3G23630	IPT7	adenylate isopentenyltransferase 7 [Arabidopsis thaliana]
AT3G29320	PHS1	alpha-glucan phosphorylase 1 [Arabidopsis thaliana]
AT3G59250	AT3G59250	F-box/LRR-repeat protein [Arabidopsis thaliana]
AT3G21870	CYCU1-1	cyclin p2;1 [Arabidopsis thaliana]
AT2G41312	AT2G41312	hypothetical protein ARALYDRAFT_903442 [Arabidopsis lyrata subsp. lyrata]
AT3G19240	AT3G19240	vacuolar import/degradation, Vid27-related protein [Arabidopsis thaliana]
AT3G48280	CYP71A25	cytochrome P450 71A25 [Arabidopsis thaliana]
AT5G11420	AT5G11420	uncharacterized protein [Arabidopsis thaliana]
AT5G40500	AT5G40500	uncharacterized protein [Arabidopsis thaliana]
AT3G18050	AT3G18050	uncharacterized protein [Arabidopsis thaliana]
AT5G10750	AT5G10750	uncharacterized protein [Arabidopsis thaliana]
AT3G11650	NHL2	NDR1/HIN1-Like protein 2 [Arabidopsis thaliana]
AT4G32980	ATH1	homeobox protein ATH1 [Arabidopsis thaliana]
AT5G42040	RPN12B	26S proteasome non-ATPase regulatory subunit RPN12B [Arabidopsis thaliana]
AT1G15885	AT1G15885	uncharacterized protein [Arabidopsis thaliana]
AT4G01090	AT4G01090	uncharacterized protein [Arabidopsis thaliana]
AT2G26910	ABCG32	ABC transporter G family member 32 [Arabidopsis thaliana]
AT1G13650	AT1G13650	uncharacterized protein [Arabidopsis thaliana]
AT1G03310	ISA2	Isoamylase 2 [Arabidopsis thaliana]
AT5G41050	AT5G41050	pollen Ole e 1 allergen and extensin family protein [Arabidopsis thaliana]
AT1G10760	GWD1	alpha-glucan water dikinase 1 [Arabidopsis thaliana]
AT2G34600	TIFY	jasmonate-zim-domain protein 7 [Arabidopsis thaliana]
AT2G05540	AT2G05540	AT2G05540 [Arabidopsis thaliana]
AT3G11410	PP2CA	protein phosphatase 2CA [Arabidopsis thaliana]
AT3G28130	AT3G28130	WAT1-related protein [Arabidopsis thaliana]
AT3G54600	DJ1F	class I glutamine amidotransferase-like domain-containing protein [Arabidopsis thaliana]
AT5G36120	CCB3	cofactor assembly, complex C (B6F) [Arabidopsis thaliana]
AT5G60780	NRT2.3	nitrate transporter 2.3 [Arabidopsis thaliana]
AT5G02180	AVT1D	transmembrane amino acid transporter family protein [Arabidopsis thaliana]
AT4G12980	AT4G12980	putative auxin-responsive protein [Arabidopsis thaliana]
AT2G27260	AT2G27260	late embryogenesis abundant hydroxyproline-rich glycoprotein [Arabidopsis thaliana]
AT4G31850	PGR3	proton gradient regulation 3 [Arabidopsis thaliana]
AT1G14700	PAP3	purple acid phosphatase 3 [Arabidopsis thaliana]
AT2G28720	AT2G28720	PREDICTED: histone H2B.3-like [Brassica napus]
AT2G12190	AT2G12190	putative cytochrome P450 [Arabidopsis thaliana]
AT2G33580	LYK5	LysM-containing receptor-like kinase [Arabidopsis thaliana]
AT4G11280	ACS6	1-aminocyclopropane-1-carboxylate synthase 6 [Arabidopsis thaliana]
AT2G32010	IP5P7	inositol polyphosphate 5'-phosphatase [Arabidopsis thaliana]
AT1G61470	CAF1-5	putative CCR4-associated factor 1-5 [Arabidopsis thaliana]
AT1G35180	AT1G35180	TRAM, LAG1 and CLN8 (TLC) lipid-sensing domain containing protein [Arabidopsis thaliana]
AT2G03310	AT2G03310	uncharacterized protein [Arabidopsis thaliana]
AT2G18260	SYP112	PREDICTED: syntaxin-112 [Camelina sativa]
AT2G28500	LBD11	LOB domain-containing protein 11 [Arabidopsis thaliana]
AT1G70370	PGL3	polygalacturonase 2 [Arabidopsis thaliana]
AT3G62260	AT3G62260	putative protein phosphatase 2C 49 [Arabidopsis thaliana]
AT1G09440	AT1G09440	protein kinase family protein [Arabidopsis thaliana]
AT1G63030	DREB1E	ERF/AP2 transcription factor DDF2 [Arabidopsis thaliana]
AT3G44900	CHX4	cation/H(+) antiporter 4 [Arabidopsis thaliana]
AT1G66980	SNC4	suppressor of npr1-1 constitutive 4 [Arabidopsis thaliana]
AT4G06195	AT4G06195	.
AT3G61550	ATL68	RING-H2 finger protein ATL68 [Arabidopsis thaliana]
AT1G23205	AT1G23205	plant invertase/pectin methylesterase inhibitor superfamily protein [Arabidopsis thaliana]
AT5G42250	AT5G42250	alcohol dehydrogenase-like 7 [Arabidopsis thaliana]
AT5G08150	SOB5	putative protein [Arabidopsis thaliana]
AT2G36430	AT2G36430	uncharacterized protein [Arabidopsis thaliana]
AT5G51790	AT5G51790	transcription factor bHLH120 [Arabidopsis thaliana]
AT4G19170	CCD4	nine-cis-epoxycarotenoid dioxygenase 4 [Arabidopsis thaliana]
AT1G55960	AT1G55960	putative polyketide cyclase/dehydrase and lipid transport-like protein [Arabidopsis thaliana]
AT3G10930	AT3G10930	uncharacterized protein [Arabidopsis thaliana]
AT5G48490	AT5G48490	bifunctional inhibitor/lipid-transfer protein/seed storage 2S albumin superfamily protein [Arabidopsis thaliana]
AT2G29670	AT2G29670	tetratricopeptide repeat-containing protein [Arabidopsis thaliana]
AT3G27210	Y-2	uncharacterized protein [Arabidopsis thaliana]
AT5G59845	GASA10	gibberellin-regulated protein [Arabidopsis thaliana]
AT1G14480	AT1G14480	Ankyrin repeat family protein [Arabidopsis thaliana]
AT2G28950	EXPA6	expansin A6 [Arabidopsis thaliana]
AT4G27654	AT4G27654	PREDICTED: uncharacterized protein LOC106310416 [Brassica oleracea var. oleracea]
AT2G22980	SCPL13	serine carboxypeptidase-like 13 [Arabidopsis thaliana]
AT4G09640	AT4G09640	uncharacterized protein [Arabidopsis thaliana]
AT4G01360	AT4G01360	A_IG002N01.26 gene product [Arabidopsis thaliana]
AT1G49470	AT1G49470	uncharacterized protein [Arabidopsis thaliana]
AT2G43010	PIF4	transcription factor PIF4 [Arabidopsis thaliana]
AT4G17970	ALMT12	aluminum-activated, malate transporter 12 [Arabidopsis thaliana]
AT5G45650	SBT5.6	subtilase family protein [Arabidopsis thaliana]
AT1G74670	GASA6	gibberellin-regulated protein 6 [Arabidopsis thaliana]
AT2G30424	TCL2	protein trichomeless 2 [Arabidopsis thaliana]
AT5G36910	THI2.2	thionin 2.2 [Arabidopsis thaliana]
AT1G74640	AT1G74640	alpha/beta-Hydrolases superfamily protein [Arabidopsis thaliana]
AT1G13920	AT1G13920	Remorin family protein [Arabidopsis thaliana]
AT3G58060	MTPC3	putative metal tolerance protein C3 [Arabidopsis thaliana]
AT4G08150	KNAT1	homeobox protein knotted-1-like 1 [Arabidopsis thaliana]
AT4G18205	PUP22	nucleotide-sugar transporter family protein [Arabidopsis thaliana]
AT1G55370	NDF5	NDH-dependent cyclic electron flow 5 [Arabidopsis thaliana]
AT3G54020	IPCS1	phosphatidylinositol:ceramide inositolphosphotransferase 1 [Arabidopsis thaliana]
AT5G67385	AT5G67385	phototropic-responsive NPH3-like protein [Arabidopsis thaliana]
AT4G00910	AT4G00910	aluminum activated malate transporter family protein [Arabidopsis thaliana]
AT1G54820	AT1G54820	putative serine/threonine protein kinase [Arabidopsis thaliana]
AT1G78970	LUP1	lupeol synthase 1 [Arabidopsis thaliana]
AT3G02050	POT4	potassium transporter KUP3p [Arabidopsis thaliana]
AT5G63770	DGK2	diacylglycerol kinase 2 [Arabidopsis thaliana]
AT3G46880	AT3G46880	uncharacterized protein [Arabidopsis thaliana]
AT3G58690	AT3G58690	protein kinase family protein [Arabidopsis thaliana]
AT4G00400	GPAT8	bifunctional sn-glycerol-3-phosphate 2-O-acyltransferase/phosphatase [Arabidopsis thaliana]
AT5G64170	LNK1	dentin sialophosphoprotein-like protein [Arabidopsis thaliana]
AT4G35470	PIRL4	plant intracellular ras group-related LRR 4 [Arabidopsis thaliana]
AT2G27420	AT2G27420	cysteine proteinase-like protein [Arabidopsis thaliana]
AT3G46490	AT3G46490	oxidoreductase, 2OG-Fe(II) oxygenase family protein [Arabidopsis thaliana]
AT1G73680	ALPHA	alpha dioxygenase [Arabidopsis thaliana]
AT2G34510	AT2G34510	uncharacterized protein [Arabidopsis thaliana]
AT1G02810	PME7	pectinesterase 7 [Arabidopsis thaliana]
AT4G04570	CRK40	cysteine-rich receptor-like protein kinase 40 [Arabidopsis thaliana]
AT5G13730	SIGD	sigma factor 4 [Arabidopsis thaliana]
AT5G45830	DOG1	protein DELAY OF GERMINATION 1 [Arabidopsis thaliana]
AT2G45560	CYP76C1	cytochrome P450 76C1 [Arabidopsis thaliana]
AT1G20823	ATL80	RING-H2 finger protein ATL80 [Arabidopsis thaliana]
AT3G54200	AT3G54200	late embryogenesis abundant hydroxyproline-rich glycoprotein [Arabidopsis thaliana]
AT2G29370	AT2G29370	tropinone reductase-like protein [Arabidopsis thaliana]
AT4G38700	DIR15	disease resistance-responsive, dirigent domain-containing protein [Arabidopsis thaliana]
AT4G04340	OSCA1	early-responsive to dehydration stress-related protein [Arabidopsis thaliana]
AT1G60050	AT1G60050	Nodulin MtN21 /EamA-like transporter family protein [Arabidopsis thaliana]
AT5G04230	PAL3	phenylalanine ammonia-lyase 3 [Arabidopsis thaliana]
AT4G34510	KCS17	3-ketoacyl-CoA synthase 17 [Arabidopsis thaliana]
AT5G41140	AT5G41140	Myosin heavy chain-related protein [Arabidopsis thaliana]
AT5G25130	CYP71B12	cytochrome P450 71B12 [Arabidopsis thaliana]
AT1G73480	AT1G73480	alpha/beta-Hydrolases superfamily protein [Arabidopsis thaliana]
AT2G30010	TBL45	protein trichome birefringence-like 45 [Arabidopsis thaliana]
AT3G21670	NPF6.4	nitrate transporter 1.3 [Arabidopsis thaliana]
AT3G02500	AT3G02500	uncharacterized protein [Arabidopsis thaliana]
AT1G03820	AT1G03820	uncharacterized protein [Arabidopsis thaliana]
AT4G36540	BEE2	transcription factor BEE 2 [Arabidopsis thaliana]
AT4G37470	KAI2	probable esterase KAI2 [Arabidopsis thaliana]
AT3G03780	MS2	methionine synthase 2 [Arabidopsis thaliana]
AT2G46790	APRR9	two-component response regulator-like APRR9 [Arabidopsis thaliana]
AT3G11090	LBD21	LOB domain-containing protein 21 [Arabidopsis thaliana]
AT2G14080	AT2G14080	TIR-NBS-LRR class disease resistance protein [Arabidopsis thaliana]
AT1G57980	PUP23	Nucleotide-sugar transporter family protein [Arabidopsis thaliana]
AT4G23820	AT4G23820	glycoside hydrolase family 28 protein / polygalacturonase (pectinase) family protein [Arabidopsis thaliana]
AT5G03760	CSLA9	glucomannan 4-beta-mannosyltransferase 9 [Arabidopsis thaliana]
AT1G13930	AT1G13930	salt tolerance-related protein [Arabidopsis thaliana]
AT1G20190	EXPA11	Alpha-expansin 11 precursor [Arabidopsis lyrata subsp. lyrata]
AT3G44450	BIC2	uncharacterized protein [Arabidopsis thaliana]
AT4G27440	PORB	light-dependent NADPH:protochlorophyllide oxidoreductase B [Arabidopsis thaliana]
AT3G28070	AT3G28070	nodulin MtN21 /EamA-like transporter family protein [Arabidopsis thaliana]
AT5G35110	AT5G35110	uncharacterized protein [Arabidopsis thaliana]
AT3G53800	Fes1B	hsp70-interacting protein FES1B-like protein [Arabidopsis thaliana]
AT1G50280	AT1G50280	phototropic-responsive NPH3-like protein [Arabidopsis thaliana]
AT3G62110	AT3G62110	pectin lyase-like superfamily protein [Arabidopsis thaliana]
AT3G09162	AT3G09162	uncharacterized protein [Arabidopsis thaliana]
AT2G43100	IPMI2	isopropylmalate isomerase 2 [Arabidopsis thaliana]
AT2G03750	SOT11	cytosolic sulfotransferase 11 [Arabidopsis thaliana]
AT1G22370	UGT85A5	UDP-glucosyl transferase 85A5 [Arabidopsis thaliana]
AT2G40840	DPE2	4-alpha-glucanotransferase DPE2 [Arabidopsis thaliana]
AT3G20820	AT3G20820	leucine-rich repeat-containing protein [Arabidopsis thaliana]
AT4G19960	KUP9	K+ uptake permease 9 [Arabidopsis thaliana]
AT1G28670	ARAB-1	lipase ARAB-1 [Arabidopsis thaliana]
AT3G45960	EXLA3	expansin-like A3 [Arabidopsis thaliana]
AT2G24820	TIC55	translocon at the inner envelope membrane of chloroplasts 55-II [Arabidopsis thaliana]
AT3G45780	PHOT1	phototropin 1 [Arabidopsis thaliana]
AT5G22390	AT5G22390	uncharacterized protein [Arabidopsis thaliana]
AT1G19210	ERF017	ethylene-responsive transcription factor ERF017 [Arabidopsis thaliana]
AT4G39330	CAD9	putative cinnamyl alcohol dehydrogenase 9 [Arabidopsis thaliana]
AT5G20630	GER3	germin-like protein subfamily 3 member 3 [Arabidopsis thaliana]
AT3G48200	AT3G48200	uncharacterized protein [Arabidopsis thaliana]
AT4G23400	PIP1-5	putative aquaporin PIP1-5 [Arabidopsis thaliana]
AT4G31330	AT4G31330	uncharacterized protein [Arabidopsis thaliana]
AT2G38300	AT2G38300	myb-like HTH transcriptional regulator-like protein [Arabidopsis thaliana]
AT1G12845	AT1G12845	Contains weak similarity to LIP1 gene product gi|7297743 from Drosophila melanogaster genomic sequence gb|AE003629 and is a member of the Phosphoglycerate mutase PF|00300 family. ESTs gb|N38556, gb|Z25988, gb|Z18409 come from this gene [Arabidopsis thaliana]
AT2G14060	AT2G14060	salicylic acid carboxyl methyltransferase-like protein [Arabidopsis thaliana]
AT3G54000	AT3G54000	hypothetical protein [Arabidopsis thaliana]
AT3G46970	PHS2	alpha-glucan phosphorylase 2 [Arabidopsis thaliana]
AT2G42600	PPC2	phosphoenolpyruvate carboxylase 2 [Arabidopsis thaliana]
AT1G45201	ATTLL1	triacylglycerol lipase-like 1 [Arabidopsis thaliana]
AT3G27540	AT3G27540	beta-1,4-N-acetylglucosaminyltransferase family protein [Arabidopsis thaliana]
AT1G09390	AT1G09390	GDSL esterase/lipase [Arabidopsis thaliana]
AT2G38170	CAX1	vacuolar cation/proton exchanger 1 [Arabidopsis thaliana]
AT2G28470	BGAL8	beta-galactosidase 8 [Arabidopsis thaliana]
AT4G29020	AT4G29020	glycine-rich protein [Arabidopsis thaliana]
AT5G43740	AT5G43740	CC-NBS-LRR class disease resistance protein [Arabidopsis thaliana]
AT3G05400	SUGTL5	sugar transporter ERD6-like 12 [Arabidopsis thaliana]
AT1G33440	NPF4.4	probable peptide/nitrate transporter [Arabidopsis thaliana]
AT5G24105	AGP41	arabinogalactan protein 41 [Arabidopsis thaliana]
AT3G16560	AT3G16560	putative protein phosphatase 2C 40 [Arabidopsis thaliana]
AT4G09760	AT4G09760	choline synthase [Arabidopsis thaliana]
AT4G25250	PMEI4	invertase/pectin methylesterase inhibitor family protein [Arabidopsis thaliana]
AT3G44990	XTH31	xyloglucan endotransglucosylase/hydrolase [Arabidopsis thaliana]
AT4G27820	BGLU9	beta glucosidase 9 [Arabidopsis thaliana]
AT4G25010	SWEET14	bidirectional sugar transporter SWEET14 [Arabidopsis thaliana]
AT1G68780	AT1G68780	leucine-rich repeats-ribonuclease inhibitor domain-containing protein [Arabidopsis thaliana]
AT5G63130	AT5G63130	octicosapeptide/Phox/Bem1p domain-containing protein [Arabidopsis thaliana]
AT1G67400	AT1G67400	unknown protein [Arabidopsis thaliana]
AT3G09160	AT3G09160	RNA recognition motif-containing protein [Arabidopsis thaliana]
AT3G52720	ACA1	AT3G52720 [Arabidopsis thaliana]
AT5G13700	PAO1	polyamine oxidase 1 [Arabidopsis thaliana]
AT1G62590	AT1G62590	pentatricopeptide repeat-adenylate cyclase [Arabidopsis thaliana]
AT1G23390	AT1G23390	F-box/kelch-repeat protein [Arabidopsis thaliana]
AT5G19730	PME53	probable pectinesterase 53 [Arabidopsis thaliana]
AT4G25490	DREB1B	dehydration-responsive element-binding protein 1B [Arabidopsis thaliana]
AT1G78995	AT1G78995	uncharacterized protein [Arabidopsis thaliana]
AT5G13400	NPF6.1	putative peptide/nitrate transporter [Arabidopsis thaliana]
AT3G17800	AT3G17800	uncharacterized protein [Arabidopsis thaliana]
AT3G44260	CAF1-9	putative CCR4-associated factor 1 [Arabidopsis thaliana]
AT4G21740	AT4G21740	uncharacterized protein [Arabidopsis thaliana]
AT3G46370	AT3G46370	leucine-rich repeat protein kinase-like protein [Arabidopsis thaliana]
AT3G61830	ARF18	auxin response factor 18 [Arabidopsis thaliana]
AT2G05920	SBT1.8	Subtilase-like protein [Arabidopsis thaliana]
AT2G32540	CSLB4	cellulose synthase-like protein B4 [Arabidopsis thaliana]
AT5G02810	APRR7	pseudo-response regulator 7 [Arabidopsis thaliana]
AT3G18890	TIC62	protein TIC 62 [Arabidopsis thaliana]
AT4G23990	CSLG3	cellulose synthase-like protein G3 [Arabidopsis thaliana]
AT2G45470	FLA8	FASCICLIN-like arabinogalactan protein 8 [Arabidopsis thaliana]
AT5G21482	CKX7	cytokinin dehydrogenase 7 [Arabidopsis thaliana]
AT5G37770	CML24	calcium-binding protein CML24 [Arabidopsis thaliana]
AT3G53680	AT3G53680	Acyl-CoA N-acyltransferase with RING/FYVE/PHD-type zinc finger domain-containing protein [Arabidopsis thaliana]
AT5G49740	FRO7	ferric reduction oxidase 7 [Arabidopsis thaliana]
AT3G25670	AT3G25670	leucine-rich repeat-containing protein [Arabidopsis thaliana]
AT2G41640	AT2G41640	Glycosyltransferase family 61 protein [Arabidopsis thaliana]
AT2G42690	AT2G42690	phospholipase A1-IIdelta [Arabidopsis thaliana]
AT1G07450	AT1G07450	NAD(P)-binding Rossmann-fold superfamily protein [Arabidopsis thaliana]
AT2G39250	SNZ	AP2-like ethylene-responsive transcription factor SNZ [Arabidopsis thaliana]
AT4G23250	EMB1290	cysteine-rich receptor-like protein kinase 17 [Arabidopsis thaliana]
AT5G10250	DOT3	putative BTB/POZ domain-containing protein DOT3 [Arabidopsis thaliana]
AT2G29650	ANTR1	phosphate transporter 4;1 [Arabidopsis thaliana]
AT3G15350	AT3G15350	core-2/I-branching beta-1,6-N-acetylglucosaminyltransferase family protein [Arabidopsis thaliana]
AT1G66130	AT1G66130	NAD(P)-binding Rossmann-fold superfamily protein [Arabidopsis thaliana]
AT5G38865	AT5G38865	expressed protein [Arabidopsis lyrata subsp. lyrata]
AT1G51080	AT1G51080	uncharacterized protein [Arabidopsis thaliana]
AT1G15260	AT1G15260	uncharacterized protein [Arabidopsis thaliana]
AT5G16030	AT5G16030	uncharacterized protein [Arabidopsis thaliana]
AT4G36240	GATA7	GATA transcription factor 7 [Arabidopsis thaliana]
AT5G47900	AT5G47900	uncharacterized protein [Arabidopsis thaliana]
AT4G09350	ndhT	NADH dehydrogenase-like complex T [Arabidopsis thaliana]
AT1G24330	PUB6	U-box domain-containing protein 6 [Arabidopsis thaliana]
AT3G51970	ASAT1	acyl-CoA sterol acyl transferase 1 [Arabidopsis thaliana]
AT4G28780	AT4G28780	GDSL esterase/lipase [Arabidopsis thaliana]
AT4G02630	AT4G02630	protein kinase family protein [Arabidopsis thaliana]
AT3G13640	ABCE1	ABC transporter E family member 1 [Arabidopsis thaliana]
AT2G34620	AT2G34620	mitochondrial transcription termination factor family protein [Arabidopsis thaliana]
AT5G11070	AT5G11070	uncharacterized protein [Arabidopsis thaliana]
AT3G14440	NCED3	9-cis-epoxycarotenoid dioxygenase NCED3 [Arabidopsis thaliana]
AT3G50270	AT3G50270	HXXXD-type acyl-transferase-like protein [Arabidopsis thaliana]
AT4G18570	AT4G18570	uncharacterized protein [Arabidopsis thaliana]
AT4G25960	ABCB2	P-glycoprotein 2 [Arabidopsis thaliana]
AT2G01918	PQL3	oxygen evolving enhancer 3 (PsbQ)-like 3 [Arabidopsis thaliana]
AT1G32450	NPF7.3	nitrate transporter 1.5 [Arabidopsis thaliana]
AT4G01670	AT4G01670	uncharacterized protein [Arabidopsis thaliana]
AT1G76110	HMGB9	high mobility group B protein 9 [Arabidopsis thaliana]
AT5G64770	RGF9	root meristem growth factor 9 [Arabidopsis thaliana]
AT1G70830	MLP28	MLP-like protein 28 [Arabidopsis thaliana]
AT5G06790	AT5G06790	uncharacterized protein [Arabidopsis thaliana]
AT4G09900	MES12	methyl esterase 12 [Arabidopsis thaliana]
AT1G52510	AT1G52510	putative hydrolase [Arabidopsis thaliana]
AT2G27080	NHL13	late embryogenesis abundant hydroxyproline-rich glycoprotein [Arabidopsis thaliana]
AT1G21460	SWEET1	bidirectional sugar transporter SWEET1 [Arabidopsis thaliana]

## Sheet: Table S1-7
Table S1-7. List of 280 genes whose only were downregulated by 20 μM trifluralin (TF) not 40 μM griseofulvin (GF) as compared to control in Arabidopsis wildtype (Col-0) seedlings. Genes with at least two fold change (log2FC < -1) at P < 0.05 after GF in comparison to control.
Locus identifier	Gene name	Description (NR)
AT4G01026	PYL7	abscisic acid receptor PYL7 [Arabidopsis thaliana]
AT4G27410	RD26	NAC transcription factor RD26 [Arabidopsis thaliana]
AT5G26010	AT5G26010	putative protein phosphatase 2C 72 [Arabidopsis thaliana]
AT4G15093	LIGB	hypothetical protein [Arabidopsis thaliana]
AT2G22860	PSK2	phytosulfokine-beta [Arabidopsis thaliana]
AT1G76220	AT1G76220	uncharacterized protein [Arabidopsis thaliana]
AT5G24140	SQP2	squalene monooxygenase 2 [Arabidopsis thaliana]
AT1G70700	JAZ9	putative jasmonate signaling protein JAZ9 [Arabidopsis thaliana]
AT1G29510	SAUR67	protein SMALL AUXIN UPREGULATED 67 [Arabidopsis thaliana]
AT5G13220	JAZ10	putative protein [Arabidopsis thaliana]
AT2G34790	MEE23	protein MATERNAL EFFECT EMBRYO ARREST 23 [Arabidopsis thaliana]
AT4G38390	RHS17	protein root hair specific 17 [Arabidopsis thaliana]
AT5G57480	AT5G57480	AAA-type ATPase family protein [Arabidopsis thaliana]
AT5G67210	IRX15-L	uncharacterized protein [Arabidopsis thaliana]
AT1G22530	PATL2	patellin 2 [Arabidopsis thaliana]
AT5G07080	AT5G07080	HXXXD-type acyl-transferase family protein [Arabidopsis thaliana]
AT3G58790	GAUT15	probable galacturonosyltransferase 15 [Arabidopsis thaliana]
AT5G01730	SCAR4	protein SCAR4 [Arabidopsis thaliana]
AT5G52310	RD29A	protein LOW-TEMPERATURE-INDUCED 78 [Arabidopsis thaliana]
AT1G58200	MSL3	MSCS-like 3 [Arabidopsis thaliana]
AT4G19720	AT4G19720	Glycosyl hydrolase family protein with chitinase insertion domain [Arabidopsis thaliana]
AT3G56060	AT3G56060	Glucose-methanol-choline (GMC) oxidoreductase family protein [Arabidopsis thaliana]
AT1G64380	ERF061	ethylene-responsive transcription factor ERF061 [Arabidopsis thaliana]
AT1G72620	AT1G72620	alpha/beta-Hydrolases superfamily protein [Arabidopsis thaliana]
AT5G26280	AT5G26280	TRAF-like family protein [Arabidopsis thaliana]
AT1G29460	AT1G29460	protein SMALL AUXIN UPREGULATED 65 [Arabidopsis thaliana]
AT4G36900	RAP2-10	AP2 domain containing protein RAP2.10 [Arabidopsis thaliana]
AT3G04010	AT3G04010	O-glycosyl hydrolases family 17 protein [Arabidopsis thaliana]
AT1G14780	AT1G14780	MAC/Perforin domain-containing protein [Arabidopsis thaliana]
AT5G66580	AT5G66580	uncharacterized protein [Arabidopsis thaliana]
AT1G16390	44107	organic cation/carnitine transporter 3 [Arabidopsis thaliana]
AT1G20850	XCP2	xylem cysteine proteinase 2 [Arabidopsis thaliana]
AT4G37220	AT4G37220	cold acclimation protein WCOR413 [Arabidopsis thaliana]
AT5G38910	AT5G38910	putative germin-like protein subfamily 1 member 9 [Arabidopsis thaliana]
AT5G60020	LAC17	laccase 17 [Arabidopsis thaliana]
AT4G16563	AT4G16563	aspartyl protease family protein [Arabidopsis thaliana]
AT3G25770	AOC2	allene oxide cyclase 2 [Arabidopsis thaliana]
AT5G24570	AT5G24570	uncharacterized protein [Arabidopsis thaliana]
AT3G49070	AT3G49070	uncharacterized protein [Arabidopsis thaliana]
AT5G07920	DGK1	diacylglycerol kinase1 [Arabidopsis thaliana]
AT5G67060	HEC1	transcription factor HEC1 [Arabidopsis thaliana]
AT1G22830	PCMP-E24	Pentatricopeptide repeat-containing protein [Arabidopsis thaliana]
AT1G20440	COR47	cor47 [Arabidopsis thaliana]
AT2G32150	AT2G32150	haloacid dehalogenase-like hydrolase domain-containing protein [Arabidopsis thaliana]
AT2G46370	JAR1	jasmonic acid-amido synthetase JAR1 [Arabidopsis thaliana]
AT4G33880	BHLH85	putative bHLH transcription factor [Arabidopsis thaliana]
AT2G06050	OPR3	12-oxophytodienoate reductase 3 [Arabidopsis thaliana]
AT5G26220	GGCT2	ChaC-like family protein [Arabidopsis thaliana]
AT5G44610	PCAP2	.
AT3G54140	NPF8.1	peptide transporter PTR1 [Arabidopsis thaliana]
AT1G50040	AT1G50040	uncharacterized protein [Arabidopsis thaliana]
AT5G20250	DIN10	putative galactinol--sucrose galactosyltransferase 6 [Arabidopsis thaliana]
AT3G51350	AT3G51350	aspartyl protease family protein [Arabidopsis thaliana]
AT5G23360	AT5G23360	GRAM domain-containing protein / ABA-responsive-related protein [Arabidopsis thaliana]
AT5G66400	RAB18	dehydrin Rab18 [Arabidopsis thaliana]
AT3G48520	CYP94B3	cytochrome P450, family 94, subfamily B, polypeptide 3 [Arabidopsis thaliana]
AT2G16630	AT2G16630	pollen Ole e 1 allergen and extensin family protein [Arabidopsis thaliana]
AT1G62975	BHLH125	transcription factor bHLH125 [Arabidopsis thaliana]
AT2G32100	OFP16	ovate family protein 16 [Arabidopsis thaliana]
AT4G21870	HSP15.4	heat shock protein class V 15.4 [Arabidopsis thaliana]
AT4G20260	PCAP1	plasma-membrane associated cation-binding protein 1 [Arabidopsis thaliana]
AT3G19930	STP4	sugar transport protein 4 [Arabidopsis thaliana]
AT5G43350	PHT1-1	inorganic phosphate transporter 1-1 [Arabidopsis thaliana]
AT4G23550	WRKY29	putative WRKY transcription factor 29 [Arabidopsis thaliana]
AT4G39030	DTX47	enhanced disease susceptibility 5 [Arabidopsis thaliana]
AT5G02090	AT5G02090	uncharacterized protein [Arabidopsis thaliana]
AT4G32860	AT4G32860	uncharacterized protein [Arabidopsis thaliana]
AT1G68250	AT1G68250	uncharacterized protein [Arabidopsis thaliana]
AT3G54420	EP3	chitinase class IV [Arabidopsis thaliana]
AT3G53720	CHX20	cation/H(+) antiporter 20 [Arabidopsis thaliana]
AT4G12410	AT4G12410	SAUR-like auxin-responsive protein [Arabidopsis thaliana]
AT2G37820	AT2G37820	cysteine/histidine-rich C1 domain-containing protein [Arabidopsis thaliana]
AT1G62660	BFRUCT3	acid beta-fructofuranosidase 3 [Arabidopsis thaliana]
AT4G36010	AT4G36010	pathogenesis-related thaumatin family protein [Arabidopsis thaliana]
AT3G55760	AT3G55760	uncharacterized protein [Arabidopsis thaliana]
AT5G62350	AT5G62350	plant invertase/pectin methylesterase inhibitor superfamily protein [Arabidopsis thaliana]
AT3G03850	AT3G03850	SAUR-like auxin-responsive protein [Arabidopsis thaliana]
AT3G21330	BHLH87	unnamed protein product [Arabidopsis thaliana]
AT2G42540	COR15A	cold-regulated protein 15a [Arabidopsis thaliana]
AT2G44380	AT2G44380	cysteine/histidine-rich C1 domain-containing protein [Arabidopsis thaliana]
AT5G42570	AT5G42570	B-cell receptor-associated 31-like protein [Arabidopsis thaliana]
AT4G37070	PLP1	patatin-like protein [Arabidopsis thaliana]
AT2G44940	ERF034	ethylene-responsive transcription factor ERF034 [Arabidopsis thaliana]
AT3G50970	XERO2	dehydrin Xero 2 [Arabidopsis thaliana]
AT2G39980	AT2G39980	unknown [Arabidopsis thaliana]
AT3G51400	AT3G51400	uncharacterized protein [Arabidopsis thaliana]
AT2G02950	PKS1	phytochrome kinase substrate 1 [Arabidopsis thaliana]
AT1G15010	AT1G15010	hypothetical protein CARUB_v10010520mg [Capsella rubella]
AT5G56160	SFH14	sec14p-like phosphatidylinositol transfer-like protein [Arabidopsis thaliana]
AT1G05420	ATOFP12	T25N20.7 [Arabidopsis thaliana]
AT3G46270	AT3G46270	receptor protein kinase-like protein [Arabidopsis thaliana]
AT3G25760	AOC1	allene oxide cyclase 1 [Arabidopsis thaliana]
AT5G62360	AT5G62360	plant invertase/pectin methylesterase inhibitor superfamily protein [Arabidopsis thaliana]
AT3G51660	AT3G51660	LS1-like protein [Arabidopsis thaliana]
AT2G43520	ATTI2	trypsin inhibitor protein 2 [Arabidopsis thaliana]
AT1G30640	AT1G30640	protein kinase family protein [Arabidopsis thaliana]
AT5G05600	AT5G05600	oxidoreductase, 2OG-Fe(II) oxygenase family protein [Arabidopsis thaliana]
AT1G01120	KCS1	3-ketoacyl-CoA synthase 1 [Arabidopsis thaliana]
AT4G38420	sks9	protein SKU5 similar 9 [Arabidopsis thaliana]
AT5G61810	AT5G61810	ATP-Mg/Pi transporter [Arabidopsis thaliana]
AT1G78100	AT1G78100	F-box protein [Arabidopsis thaliana]
AT1G20450	ERD10	dehydrin ERD10 [Arabidopsis thaliana]
AT4G14630	GLP9	germin-like protein 9 [Arabidopsis thaliana]
AT5G18030	SAUR21	PREDICTED: indole-3-acetic acid-induced protein ARG7-like [Brassica rapa]
AT2G40330	PYL6	abscisic acid receptor PYL6 [Arabidopsis thaliana]
AT3G55940	PLC7	phosphoinositide phospholipase C 7 [Arabidopsis thaliana]
AT1G53940	GLIP2	RecName: Full=GDSL esterase/lipase 2; AltName: Full=Extracellular lipase 2; Flags: Precursor
AT5G63450	CYP94B1	cytochrome P450, family 94, subfamily B, polypeptide 1 [Arabidopsis thaliana]
AT1G32860	AT1G32860	glycosyl hydrolase family 17 protein [Arabidopsis lyrata subsp. lyrata]
AT4G12000	AT4G12000	SNARE associated Golgi family protein [Arabidopsis thaliana]
AT5G27280	AT5G27280	Zim17-type zinc finger protein [Arabidopsis thaliana]
AT5G41590	AT5G41590	uncharacterized protein [Arabidopsis thaliana]
AT2G23120	AT2G23120	uncharacterized protein [Arabidopsis thaliana]
AT5G44050	DTX28	MATE efflux family protein [Arabidopsis thaliana]
AT4G03510	RMA1	E3 ubiquitin-protein ligase RMA1 [Arabidopsis thaliana]
AT3G25180	CYP82G1	cytochrome P450, family 82, subfamily G, polypeptide 1 [Arabidopsis thaliana]
AT3G05880	RCI2A	Hydrophobic protein RCI2A [Arabidopsis thaliana]
AT1G23800	ALDH2B7	aldehyde dehydrogenase 2B7 [Arabidopsis thaliana]
AT1G14520	MIOX1	inositol oxygenase 1 [Arabidopsis thaliana]
AT1G60140	TPS10	putative alpha,alpha-trehalose-phosphate synthase [UDP-forming] 10 [Arabidopsis thaliana]
AT1G72150	PATL1	patellin-1 [Arabidopsis thaliana]
AT5G15410	CNGC2	cyclic nucleotide-gated ion channel 2 [Arabidopsis thaliana]
AT5G27520	PNC2	peroxisomal adenine nucleotide carrier 2 [Arabidopsis thaliana]
AT1G44350	ILL6	IAA-amino acid hydrolase ILR1-like 6 [Arabidopsis thaliana]
AT1G01580	FRO2	ferric reduction oxidase 2 [Arabidopsis thaliana]
AT2G31010	AT2G31010	putative serine/threonine kinase [Arabidopsis thaliana]
AT4G21200	GA2OX8	gibberellin 2-beta-dioxygenase 8 [Arabidopsis thaliana]
AT1G02335	GL22	germin-like protein subfamily 2 member 2 [Arabidopsis thaliana]
AT1G29670	AT1G29670	GDSL esterase/lipase [Arabidopsis thaliana]
AT1G10770	AT1G10770	putative pectin methylesterase/invertase inhibitor [Arabidopsis thaliana]
AT3G61260	AT3G61260	remorin family protein [Arabidopsis thaliana]
AT3G45970	EXLA1	expansin-like A1 [Arabidopsis thaliana]
AT3G21550	DMP2	DUF679 domain membrane protein 2 [Arabidopsis thaliana]
AT1G30360	ERD4	Early-responsive to dehydration stress protein (ERD4) [Arabidopsis thaliana]
AT5G54145	AT5G54145	uncharacterized protein [Arabidopsis thaliana]
AT4G18425	AT4G18425	uncharacterized protein [Arabidopsis thaliana]
AT1G11190	ENDO1	endonuclease 1 [Arabidopsis thaliana]
AT1G22330	AT1G22330	RNA recognition motif-containing protein [Arabidopsis thaliana]
AT1G20160	CRSP	serine-type endopeptidase SBT5.2 [Arabidopsis thaliana]
AT1G05340	AT1G05340	uncharacterized protein [Arabidopsis thaliana]
AT5G43180	AT5G43180	uncharacterized protein [Arabidopsis thaliana]
AT5G07700	MYB76	myb domain protein 76 [Arabidopsis thaliana]
AT1G11260	STP1	sugar transporter 1 [Arabidopsis thaliana]
AT1G29450	SAUR64	protein SMALL AUXIN UPREGULATED 64 [Arabidopsis thaliana]
AT5G44130	FLA13	fasciclin-like arabinogalactan protein 13 [Arabidopsis thaliana]
AT5G53050	AT5G53050	unnamed protein product [Arabidopsis thaliana]
AT3G17580	AT3G17580	uncharacterized protein [Arabidopsis thaliana]
AT2G34810	AT2G34810	FAD-binding and BBE domain-containing protein [Arabidopsis thaliana]
AT4G14746	AT4G14746	uncharacterized protein [Arabidopsis thaliana]
AT3G06390	AT3G06390	uncharacterized protein [Arabidopsis thaliana]
AT3G56930	PAT04	putative S-acyltransferase [Arabidopsis thaliana]
AT5G25810	TINY	ethylene-responsive transcription factor TINY [Arabidopsis thaliana]
AT4G40010	SRK2F	SNF1-related protein kinase 2.7 [Arabidopsis thaliana]
AT4G24510	CER2	fatty acid elongation machinery component ECERIFERUM2 [Arabidopsis thaliana]
AT2G15970	COR413PM1	cold regulated 413 plasma membrane 1 [Arabidopsis thaliana]
AT3G04070	NAC047	NAC domain containing protein 47 [Arabidopsis thaliana]
AT3G21620	AT3G21620	early-responsive to dehydration stress-related protein [Arabidopsis thaliana]
AT4G20970	BHLH162	basic helix-loop-helix domain-containing protein [Arabidopsis thaliana]
AT3G22740	HMT3	homocysteine S-methyltransferase 3 [Arabidopsis thaliana]
AT5G48920	TED7	tracheary element differentiation-like protein 7 [Arabidopsis thaliana]
AT1G02340	HFR1	transcription factor HFR1 [Arabidopsis thaliana]
AT3G21320	AT3G21320	uncharacterized protein [Arabidopsis thaliana]
AT3G28600	AT3G28600	mitochondrial protein-like [Arabidopsis thaliana]
AT3G55720	AT3G55720	uncharacterized protein [Arabidopsis thaliana]
AT1G04240	SHY2	auxin-responsive protein IAA3 [Arabidopsis thaliana]
AT5G47330	AT5G47330	palmitoyl protein thioesterase family protein [Arabidopsis thaliana]
AT5G01380	GT-3A	trihelix transcription factor GT-3a [Arabidopsis thaliana]
AT2G06850	XTH4	endoxyloglucan transferase A1 [Arabidopsis thaliana]
AT1G27910	PUB45	U-box domain-containing protein 45 [Arabidopsis thaliana]
AT4G33905	AT4G33905	Peroxisomal membrane protein Mpv17/PMP22 [Arabidopsis thaliana]
AT1G51090	AT1G51090	uncharacterized protein [Arabidopsis thaliana]
AT3G05800	BHLH150	activation-tagged BRI1 suppressor 1-interacting factor 1 [Arabidopsis thaliana]
AT2G21540	SFH3	SEC14-like 3 protein [Arabidopsis thaliana]
AT1G08810	MYB60	putative transcription factor MYB60 [Arabidopsis thaliana]
AT5G65590	DOF5.7	Dof-type zinc finger DNA-binding family protein [Arabidopsis thaliana]
AT5G50640	CBSCBSPB5	CBS / octicosapeptide/Phox/Bemp1 domain-containing protein [Arabidopsis thaliana]
AT5G60850	DOF5.4	OBF binding protein 4 [Arabidopsis thaliana]
AT2G34180	CIPK13	CBL-interacting serine/threonine-protein kinase 13 [Arabidopsis thaliana]
AT5G44020	AT5G44020	HAD superfamily, subfamily IIIB acid phosphatase [Arabidopsis thaliana]
AT2G44460	BGLU28	beta glucosidase 28 [Arabidopsis thaliana]
AT4G18940	AT4G18940	RNA ligase/cyclic nucleotide phosphodiesterase family protein [Arabidopsis thaliana]
AT1G58370	RXF12	xylanase 1 [Arabidopsis thaliana]
AT2G44340	VQ18	VQ motif-containing protein [Arabidopsis thaliana]
AT1G12950	DTX31	root hair specific 2 [Arabidopsis thaliana]
AT5G38710	POX2	proline dehydrogenase 2 [Arabidopsis thaliana]
AT2G38750	ANN4	annexin D4 [Arabidopsis thaliana]
AT1G78600	LZF1	light-regulated zinc finger protein 1 [Arabidopsis thaliana]
AT1G10090	AT1G10090	Early-responsive to dehydration stress protein ERD4 [Arabidopsis thaliana]
AT1G19540	AT1G19540	NmrA-like negative transcriptional regulator-like protein [Arabidopsis thaliana]
AT3G14810	MSL5	mechanosensitive channel of small conductance-like 5 [Arabidopsis thaliana]
AT3G58120	BZIP61	transcription factor BZIP61 [Arabidopsis thaliana]
AT3G55840	HSPRO1	Hs1pro-1 protein [Arabidopsis thaliana]
AT5G25110	CIPK25	CBL-interacting serine/threonine-protein kinase 25 [Arabidopsis thaliana]
AT3G11370	AT3G11370	cysteine/histidine-rich C1 domain-containing protein [Arabidopsis thaliana]
AT4G22758	AT4G22758	uncharacterized protein [Arabidopsis thaliana]
AT3G61060	AtPP2-A13	phloem protein 2-A13 [Arabidopsis thaliana]
AT5G15960	KIN1	cold and ABA inducible protein kin1 [Arabidopsis thaliana]
AT5G12050	AT5G12050	uncharacterized protein [Arabidopsis thaliana]
AT1G32910	AT1G32910	HXXXD-type acyl-transferase-like protein [Arabidopsis thaliana]
AT4G35320	AT4G35320	uncharacterized protein [Arabidopsis thaliana]
AT1G17345	AT1G17345	SAUR-like auxin-responsive family protein [Arabidopsis thaliana]
AT5G18020	SAUR20	SAUR-like auxin-responsive protein [Arabidopsis thaliana]
AT4G24040	TRE1	trehalase 1 [Arabidopsis thaliana]
AT4G25433	AT4G25433	peptidoglycan-binding LysM domain-containing protein [Arabidopsis thaliana]
AT5G23350	AT5G23350	RecName: Full=GEM-like protein 6
AT5G52400	CYP715A1	cytochrome P450, family 715, subfamily A, polypeptide 1 [Arabidopsis thaliana]
AT1G29430	SAUR62	auxin-induced protein, putative [Arabidopsis thaliana]
AT3G14560	AT3G14560	uncharacterized protein [Arabidopsis thaliana]
AT2G27690	CYP94C1	cytochrome P450, family 94, subfamily C, polypeptide 1 [Arabidopsis thaliana]
AT5G62280	AT5G62280	uncharacterized protein [Arabidopsis thaliana]
AT1G61255	AT1G61255	uncharacterized protein [Arabidopsis thaliana]
AT3G59350	AT3G59350	PTI1-like tyrosine-protein kinase 3 [Arabidopsis thaliana]
AT2G32510	MAPKKK17	mitogen-activated protein kinase kinase kinase 17 [Arabidopsis thaliana]
AT5G43520	AT5G43520	cysteine/histidine-rich C1 domain-containing protein [Arabidopsis thaliana]
AT4G22590	TPPG	trehalose-phosphate phosphatase G [Arabidopsis thaliana]
AT4G13310	CYP71A20	cytochrome P450 71A20 [Arabidopsis thaliana]
AT3G23730	XTH16	xyloglucan endotransglucosylase/hydrolase protein 16 [Arabidopsis thaliana]
AT1G50460	HKL1	hexokinase-like 1 [Arabidopsis thaliana]
AT1G08890	SUGTL4	sugar transporter ERD6-like 1 [Arabidopsis thaliana]
AT5G01740	AT5G01740	Nuclear transport factor 2 (NTF2) family protein [Arabidopsis thaliana]
AT1G68500	AT1G68500	uncharacterized protein [Arabidopsis thaliana]
AT4G28240	AT4G28240	putative wound-responsive protein [Arabidopsis thaliana]
AT5G06990	AT5G06990	uncharacterized protein [Arabidopsis thaliana]
AT1G72180	CEPR2	leucine-rich receptor-like protein kinase [Arabidopsis thaliana]
AT1G75220	AT1G75220	sugar transporter ERD6-like 6 [Arabidopsis thaliana]
AT2G47440	AT2G47440	tetratricopeptide repeat-containing protein [Arabidopsis thaliana]
AT5G64750	ABR1	ethylene-responsive transcription factor ABR1 [Arabidopsis thaliana]
AT3G54990	SMZ	AP2-like ethylene-responsive transcription factor SMZ [Arabidopsis thaliana]
AT1G76180	ERD14	dehydrin ERD14 [Arabidopsis thaliana]
AT5G24010	AT5G24010	putative receptor-like protein kinase [Arabidopsis thaliana]
AT5G14940	NPF5.8	probable peptide/nitrate transporter [Arabidopsis thaliana]
AT1G29090	AT1G29090	Cysteine proteinases superfamily protein [Arabidopsis thaliana]
AT5G23860	TUBB8	hypothetical protein CICLE_v10004755mg [Citrus clementina]
AT5G52900	MAKR6	unnamed protein product [Arabidopsis thaliana]
AT5G16010	AT5G16010	3-oxo-5-alpha-steroid 4-dehydrogenase family protein [Arabidopsis thaliana]
AT5G06570	AT5G06570	probable carboxylesterase 15 [Arabidopsis thaliana]
AT2G38320	TBL34	trichome birefringence-like protein 34 [Arabidopsis thaliana]
AT3G62010	AT3G62010	uncharacterized protein [Arabidopsis thaliana]
AT5G06870	PGIP2	polygalacturonase inhibitor 2 [Arabidopsis thaliana]
AT3G27960	KLCR2	tetratricopeptide repeat domain-containing protein [Arabidopsis thaliana]
AT4G15740	AT4G15740	calcium-dependent lipid-binding domain-containing protein [Arabidopsis thaliana]
AT3G59340	AT3G59340	uncharacterized protein [Arabidopsis thaliana]
AT2G19800	MIOX2	myo-inositol oxygenase 2 [Arabidopsis thaliana]
AT1G01470	LEA14	putative desiccation-related protein LEA14 [Arabidopsis thaliana]
AT3G58620	TTL4	TPR repeat-containing thioredoxin TTL4 [Arabidopsis thaliana]
AT5G57660	COL5	zinc finger protein CONSTANS-LIKE 5 [Arabidopsis thaliana]
AT4G21570	AT4G21570	uncharacterized protein [Arabidopsis thaliana]
AT2G38240	ANS	2-oxoglutarate (2OG) and Fe(II)-dependent oxygenase-like protein [Arabidopsis thaliana]
AT5G52250	RUP1	UV-B induced transducin protein [Arabidopsis thaliana]
AT1G67900	AT1G67900	phototropic-responsive NPH3 family protein [Arabidopsis thaliana]
AT1G12260	NAC007	NAC domain-containing protein 7 [Arabidopsis thaliana]
AT2G22810	ACS4	1-aminocyclopropane-1-carboxylate synthase [Arabidopsis thaliana]
AT2G46720	HIC	3-ketoacyl-CoA synthase 13 [Arabidopsis thaliana]
AT2G36320	SAP4	zinc finger A20 and AN1 domain-containing stress-associated protein 4 [Arabidopsis thaliana]
AT4G18280	AT4G18280	glycine-rich cell wall protein-like protein [Arabidopsis thaliana]
AT1G62320	AT1G62320	RecName: Full=CSC1-like protein At1g62320
AT4G31110	WAKL18	wall-associated receptor kinase-like 18 [Arabidopsis thaliana]
AT1G65730	YSL7	putative metal-nicotianamine transporter YSL7 [Arabidopsis thaliana]
AT3G27170	CLC-B	chloride channel protein CLC-b [Arabidopsis thaliana]
AT5G40390	RFS5	putative galactinol--sucrose galactosyltransferase 5 [Arabidopsis thaliana]
AT4G22620	AT4G22620	SAUR-like auxin-responsive protein [Arabidopsis thaliana]
AT5G01050	LAC9	laccase-9 [Arabidopsis thaliana]
AT3G07000	AT3G07000	cysteine/histidine-rich C1 domain-containing protein [Arabidopsis thaliana]
AT5G02940	AT5G02940	uncharacterized protein [Arabidopsis thaliana]
AT5G03120	AT5G03120	unnamed protein product [Arabidopsis thaliana]
AT3G03265	AT3G03265	.
AT1G78240	QUA2	putative pectin methyltransferase TSD2 [Arabidopsis thaliana]
AT4G00360	CYP86A2	cytochrome P450 86A2 [Arabidopsis thaliana]
AT1G68530	CUT1	3-ketoacyl-CoA synthase 6 [Arabidopsis thaliana]
AT4G18650	DOGL4	transcription factor-related protein [Arabidopsis thaliana]
AT2G28120	AT2G28120	major facilitator protein [Arabidopsis thaliana]
AT2G20880	ERF053	ethylene-responsive transcription factor ERF053 [Arabidopsis thaliana]
AT3G06070	AT3G06070	uncharacterized protein [Arabidopsis thaliana]
AT2G17840	ERD7	senescence/dehydration related protein [Arabidopsis thaliana]
AT1G78170	AT1G78170	uncharacterized protein [Arabidopsis thaliana]
AT1G42470	AT1G42470	hypothetical protein CARUB_v10008106mg [Capsella rubella]
AT2G30930	AT2G30930	uncharacterized protein [Arabidopsis thaliana]
AT5G17490	RGL3	DELLA protein RGL3 [Arabidopsis thaliana]
AT4G38400	EXLA2	expansin-like A2 [Arabidopsis thaliana]
AT5G47240	atnudt8	nudix hydrolase 8 [Arabidopsis thaliana]
