# Supplementary material for: Griseofulvin Inhibits Root Growth by Targeting Microtubule-Associated Proteins Rather Tubulins in Arabidopsis
Source: Int J Mol Sci. 2023 May 12;24(10):8692. doi: 10.3390/ijms24108692 (PMC10217847; doi:10.3390/ijms24108692)
Supplement: Supplementary file 1 [file ijms-24-08692-s001.zip › Supplementary Material/Supplementary Material/Table S2.xlsx]

## Sheet: Table S2
Table S2. List of auxin, jasmonic acid, ethylene, microtubule, cell wall and cellular polysaccharide response genes in Col-0 seedling after 40 μM griseofulvin (GF) incubation for 1 h and 20 μM trifluralin (TF) incubation for 10 min as compared to control. The genes were referred to the following publications.
NO.	Gene ID	Griseofulvin (GF)		Trifluralin (TF)		Gene name	Gene description	Reference
		Log2(Tr./Con.)	P-Value	Log2(Tr./Con.)	P-Value
auxin
1	AT4G27450	3.32601	2.26435e-35	0.766067	0.0606998	HUP54	aluminum induced protein with YGL and LRDR motifs [Arabidopsis thaliana]	1
2	AT2G23170	1.43527	9.27801e-05	0.285689	0.517245	GH3.3	indole-3-acetic acid-amido synthetase GH3.3 [Arabidopsis thaliana]	2
3	AT1G51760	1.12405	0.0146736	-0.752828	0.0787155	IAR3	IAA-amino acid hydrolase IAR3 [Arabidopsis thaliana]	3
4	AT2G37980	1.09	0.025082	-0.0971037	0.897156		O-fucosyltransferase family protein [Arabidopsis thaliana]	4
5	AT3G02875	1.03592	0.000774724	-0.0511894	0.93851	ILR1	IAA-amino acid hydrolase ILR1 [Arabidopsis thaliana]	5
6	AT4G34810	1.76085	0.000181168	-0.587552	0.506192	SAUR5	SAUR-like auxin-responsive protein [Arabidopsis thaliana]	6
7	AT1G75580	1.42281	0.0313282	0.784149	0.273695	SAUR51	SAUR-like auxin-responsive protein [Arabidopsis thaliana]	6
8	AT3G60690	1.30845	0.00724635	-0.0642738	0.943033	SAUR59	SAUR-like auxin-responsive protein [Arabidopsis thaliana]	7
9	AT5G20820	1.93964	0.0264516	-0.759712	0.617768	SAUR76	SAUR-like auxin-responsive family protein [Arabidopsis thaliana]	8
10	AT5G18020	-1.14646	0.2413	-2.06147	0.00679263	SAUR20	SAUR-like auxin-responsive protein [Arabidopsis thaliana]	9
11	AT5G18030	-0.84701	0.416857	-2.24227	0.0274708	SAUR21	PREDICTED: indole-3-acetic acid-induced protein ARG7-like [Brassica rapa]	9
12	AT3G03850	-0.886986	0.303504	-1.81748	0.0144258	SAUR26	SAUR-like auxin-responsive protein [Arabidopsis thaliana]	7
13	AT4G22620	0.772865	0.549718	-2.43479	0.0166466	SAUR34	SAUR-like auxin-responsive protein [Arabidopsis thaliana]	10
14	AT4G12410	0.0252378	0.987104	-2.02612	0.0126544	SAUR35	SAUR-like auxin-responsive protein [Arabidopsis thaliana]	10
15	AT1G29430	-0.843603	0.154415	-1.73664	0.00415799	SAUR62	auxin-induced protein, putative [Arabidopsis thaliana]	10
16	AT1G29450	-1.21074	0.232444	-1.88188	0.0261105	SAUR64	protein SMALL AUXIN UPREGULATED 64 [Arabidopsis thaliana]	8
17	AT1G29460	-1.18202	0.132798	-2.00119	0.0499258	SAUR65	protein SMALL AUXIN UPREGULATED 65 [Arabidopsis thaliana]	8
18	AT1G29510	-0.912337	0.342677	-2.13965	0.0135551	SAUR67	protein SMALL AUXIN UPREGULATED 67 [Arabidopsis thaliana]	8
19	AT1G17345	-0.309658	0.772051	-1.63598	0.0151006	SAUR77	SAUR-like auxin-responsive family protein [Arabidopsis thaliana]	11
20	AT1G04240	-0.567218	0.368636	-1.54791	0.000650084	SHY2	auxin-responsive protein IAA3 [Arabidopsis thaliana]	12
21	AT1G44350	0.587753	0.496253	-2.31873	7.14249e-05	ILL6	IAA-amino acid hydrolase ILR1-like 6 [Arabidopsis thaliana]	13
jasmonic acid
1	AT2G27690	0.658347	0.530803	-2.58653	0.0290895	CYP94C1	cytochrome P450, family 94, subfamily C, polypeptide 1 [Arabidopsis thaliana]	14
2	AT3G48520	-1.01026	0.170014	-1.42	0.00967735	CYP94B3	cytochrome P450, family 94, subfamily B, polypeptide 3 [Arabidopsis thaliana]	14
3	AT3G25760	0.824182	0.383736	-1.95263	0.00346318	AOC1	allene oxide cyclase 1 [Arabidopsis thaliana]	14
4	AT3G25770	0.431309	0.528125	-1.09285	0.00302736	AOC2	allene oxide cyclase 2 [Arabidopsis thaliana]	14
5	AT2G06050	0.037617	0.974041	-1.10899	0.026311	OPR3	12-oxophytodienoate reductase 3 [Arabidopsis thaliana]	14
6	AT2G46370	0.545091	0.41693	-1.10881	0.00573034	JAR1	jasmonic acid-amido synthetase JAR1 [Arabidopsis thaliana]	14
7	AT5G13220	0.292015	0.735448	-1.20096	0.0491395	JAZ10	putative protein [Arabidopsis thaliana]	14
8	AT5G56960	2.09325	0.0116645	0.76231	0.320993	bHLH041	putative transcription factor bHLH041 [Arabidopsis thaliana]	14
9	AT4G16760	0.723393	0.0377182	-0.289402	0.524872	ACX1	peroxisomal acyl-coenzyme A oxidase 1 [Arabidopsis thaliana]	14
ethylene
1	AT2G40940	0.935528	0.0079386	0.0366062	0.957522	ERS1	ethylene response sensor 1 [Arabidopsis thaliana]	15
2	AT5G03730	0.934908	0.000307361	0.10924	0.817676	CTR1	serine/threonine-protein kinase CTR1 [Arabidopsis thaliana]	15
3	AT1G71520	2.53579	0.00150299	0.54247	0.772206		encodes a member of the DREB subfamily A-5 of ERF/AP2 transcription factor family.	15
4	AT2G19590	1.77932	3.88138e-14	-0.0573406	0.93672	ACO1	1-aminocyclopropane-1-carboxylate oxidase 1 [Arabidopsis thaliana]	16
5	AT3G23240	1.64623	0.0143133	1.20104	0.132123	ERF1B	ethylene-responsive transcription factor 1B [Arabidopsis thaliana]	15
6	AT2G31230	1.47741	0.00352972	0.769642	0.167729	ERF15	ethylene reponse factor-like AP2 domain transcription factor [Arabidopsis thaliana]	15
7	AT5G61890	1.36682	0.0198191	0.0513936	0.969661	ERF114	ethylene-responsive transcription factor ERF114 [Arabidopsis thaliana]	15
8	AT1G77330	1.15086	0.0300032	-0.332352	0.467333	ACO5	1-aminocyclopropane-1-carboxylate oxidase 5 [Arabidopsis thaliana]	16
9	AT2G20880	1.26064	0.496375	-6.64386	0.00346809	ERF53	ethylene-responsive transcription factor ERF53 [Arabidopsis thaliana]	15
10	AT2G22810	-0.232374	0.825516	-2.46104	0.00292722	ACS4	1-aminocyclopropane-1-carboxylate synthase [Arabidopsis thaliana]	16
11	AT1G64380	0.488694	0.616162	-1.42253	0.0297574		encodes a member of the DREB subfamily A-6 of ERF/AP2 transcription factor family.	15
12	AT2G44940	0.25313	0.733468	-1.19959	0.00320641	ERF34	encodes a member of the DREB subfamily A-4 of ERF/AP2 transcription factor family.	15
13	AT5G61590	0.334911	0.581803	-0.961126	0.0164449	ERF107	ethylene-responsive transcription factor ERF107 [Arabidopsis thaliana]	15
microtubule
1	AT4G18570	-1.02779	0.017886	-0.0846615	0.90434	IPGA1	Microtubule associated protein involved in cortical microtubule organization.	17
2	AT5G66310	-0.842012	0.00863992	0.0759282	0.892018		ATP binding microtubule motor family protein [Arabidopsis thaliana]	4
3	AT3G51150	-0.772577	0.0277116	0.14222	0.772894		ATP binding microtubule motor family protein [Arabidopsis thaliana]	4
4	AT5G55230	-0.668751	0.0258031	-0.184781	0.644746	MAP65-1	microtubule-associated protein 65-1 [Arabidopsis thaliana]	18
5	AT1G20010	-1.08248	0.000466429	-0.819712	0.0036815	TUB5	tubulin beta-5 chain [Arabidopsis lyrata subsp. lyrata]	19
6	AT5G23860	-0.380427	0.39277	-1.0626	1.91337e-05	TUB8	beta-tubulin, preferentially expressed in endodermal and phloem cells of primary roots and in the vascular tissues of leaves, stems, and flowers. The mRNA is cell-to-cell mobile.	19
7	AT1G64740	-0.158152	0.824346	-0.891479	8.02155e-05	TUA1	alpha-tubulin expressed primarily in stamens and mature pollen	20
8	AT5G19770	-0.40564	0.0888436	-0.813803	3.30586e-07	TUA3	PREDICTED: tubulin alpha-3 chain-like [Camelina sativa]	20
9	AT1G19835	-0.479432	0.261788	-0.721137	0.016785	TCS1	TCS1 encodes a coiled-coil domain protein that binds to microtubules and co-localizes with the cortical microtubules.	21
10	AT4G20260	-0.456281	0.156587	-1.0936	1.69526e-05	PCAP1	plasma-membrane associated cation-binding protein 1 [Arabidopsis thaliana]	22
11	AT5G44610	0.0924395	0.951915	-1.18741	0.00125648	PCAP2	plasma-membrane associated cation-binding protein 2 [Arabidopsis thaliana]	22
12	AT4G10840	0.013003	0.980839	-0.707988	0.00011026	KLCR1	protein KINESIN LIGHT CHAIN-RELATED 1 [Arabidopsis thaliana]	23
13	AT3G27960	-0.15197	0.855834	-1.55131	0.00011026	KLCR2	tetratricopeptide repeat domain-containing protein [Arabidopsis thaliana]	23
Cell wall, cellular polysaccharide
1	AT2G20870	2.53081	0.066876	2.55517	0.0403284		putative cell wall protein [Arabidopsis thaliana]	24
2	AT1G21250	1.12802	0.12163	1.76003	0.00128545	WAK1	wall-associated receptor kinase 1 [Arabidopsis thaliana]	25
3	AT1G31580	0.484439	0.410616	1.05807	0.000636545	ECS1	protein ECS1 [Arabidopsis thaliana]	10
4	AT4G33270	0.780033	0.0643783	1.04448	1.63125e-05	CDC20.1	cell division cycle 20.1, cofactor of APC complex [Arabidopsis thaliana]	26
5	AT3G01710	0.348472	0.472163	1.03817	2.66008e-05		TPX2 (targeting protein for Xklp2) protein family [Arabidopsis thaliana]	27
6	AT4G02800	0.370886	0.373968	1.02815	0.000239931	MADA1	GRIP/coiled-coil protein.	28
7	AT5G60020	-1.86392	0.0586302	-1.81856	0.0427988	LAC17	laccase 17 [Arabidopsis thaliana]	29
8	AT4G18280	-0.136136	0.833277	-1.40655	0.00182184	GRPL1	glycine-rich cell wall protein-like protein [Arabidopsis thaliana]	30
9	AT2G22860	0.978537	0.30189	-1.40611	0.0184024	PSK2	phytosulfokine-beta [Arabidopsis thaliana]	31
10	AT1G12260	-0.947856	0.103536	-1.16521	0.0140699	NAC007	NAC domain-containing protein 7 [Arabidopsis thaliana]	32
11	AT1G20160	-0.407506	0.576806	-1.11216	0.0164083	CRSP	serine-type endopeptidase SBT5.2 [Arabidopsis thaliana]	33
12	AT5G67210	0.0788294	0.925254	-1.05388	0.00737959	IRX15-L	Encode a DUF579 (domain of unknown function 579) containing protein essential for normal xylan synthesis and deposition in the secondary cell wall.	34
13	AT3G23820	-0.00649254	0.994686	-0.977805	0.000131572	GAE6	UDP-D-glucuronate 4-epimerase 6 [Arabidopsis thaliana]	35
14	AT4G32410	0.029495	0.960038	-0.790077	0.00338267	CESA1	cellulose synthase A catalytic subunit 1 [UDP-forming] [Arabidopsis thaliana]	33
15	AT5G05170	-0.0677514	0.897294	-0.815156	3.89497e-05	CESA3	cellulose synthase A catalytic subunit 3 [UDP-forming] [Arabidopsis thaliana]	33
16	AT5G64740	-0.147078	0.684559	-0.65258	0.000416812	CESA6	cellulose synthase A catalytic subunit 6 [UDP-forming] [Arabidopsis thaliana]	33
17	AT5G64620	-0.830371	0.00062398	-0.869892	0.00207749	C/VIF2	cell wall / vacuolar inhibitor of fructosidase 2 [Arabidopsis thaliana]	36
18	AT4G38770	-2.32836	6.64778e-05	-1.28618	0.00903651	PRP4	proline-rich protein 4 [Arabidopsis thaliana]	37
19	AT1G10550	-1.18226	0.0101099	-1.95024	1.75283e-05	XTH33	probable xyloglucan endotransglucosylase/hydrolase protein 33 [Arabidopsis thaliana]	38
20	AT5G59845	-6.22976	0.00675637	-2.11225	0.45438	GASA10	gibberellin-regulated protein [Arabidopsis thaliana]	39
21	AT5G11420	-2.33286	7.73624e-07	-0.959861	0.0606998		Encodes a DUF642 cell wall protein.	11
22	AT5G57560	-1.70926	0.0383231	-0.0599123	0.978282	XTH22	xyloglucan endotransglucosylase/hydrolase protein 22 [Arabidopsis thaliana]	38
23	AT1G70370	-1.62603	0.000777053	-0.268432	0.73384	PGL3	polygalacturonase 2 [Arabidopsis thaliana]	40
24	AT2G34510	-1.46815	1.53032e-09	-0.558022	0.179357	ATHB-1	Protein of unknown function, DUF642. Found in cellulose enriched cell wall fractions.	41
25	AT3G46970	-1.29942	0.0242784	-0.761826	0.119186	PHS2	alpha-glucan phosphorylase 2 [Arabidopsis thaliana]	42
26	AT2G32540	-1.24108	0.0454268	0.74632	0.166406	CSLB4	cellulose synthase-like protein B4 [Arabidopsis thaliana]	11
27	AT3G21870	-1.05871	0.00326065	0.604595	0.166406	CYCP2;1	cyclin p2;1 [Arabidopsis thaliana]	43
28	AT5G62090	-0.970235	0.00836865	-0.265559	0.60894	SLK2	unnamed protein product [Arabidopsis thaliana]	44
29	AT5G25460	-0.929881	0.0259537	-0.29674	0.592283	DGR2	UF642 l-GalL-responsive protein 1 [Arabidopsis thaliana]	45
30	AT2G46710	-0.899683	0.00754433	-0.0909227	0.857435	ROPGAP3	Rho GTPase activating protein with PAK-box/P21-Rho-binding domain [Arabidopsis thaliana]	46
31	AT1G64670	-0.794498	0.00672438	-0.421281	0.222654	BDG1	Encodes a epidermally expressed extracellular protein that likely functions as an alpha-beta hydrolase and is required for normal cuticle formation.	47
references
1. Siemens J., Keller I., Sarx J., Kunz S., Schuller A., Nagel W., Schumülling T., Parniske M., Ludwig-Müller J. (2006) Transcriptome analysis of Arabidopsis clubroots indicate a key role for cytokinins in disease development. Molecular Plant-Microbe Interactions 19: 480-494.
2. Laurent G., Gaëlle M., Kristýna F., Păcurar DI., Ondřej N., Paul S., Mariusz K., Monica P., Hervé D., Gaia G., Catherine B. (2012) Auxin controls Arabidopsis adventitious root initiation by regulating jasmonic acid homeostasis. The Plant Cell 4: 2515-2527.
3. Davies RT., Goetz DH., Lasswell J., Anderson MN., Bartel B. (1999) IAR3 encodes an auxin conjugate hydrolase from Arabidopsis. Plant Cell 11: 365-376.
4. Wang Y., Zhang WZ., Song LF., Zou JJ., Su Z., Wu WH. (2008) Transcriptome analyses show changes in gene expression to accompany pollen germination and tube growth in Arabidopsis. Plant Physiology 148: 1201-1211.
5. Ludwig-Müller J. (2007) Indole-3-butyric acid synthesis in ecotypes and mutants of Arabidopsis thaliana under different growth conditions. Journal of Plant Physiology 164: 47-59.
6. Hass C., Lohrmann J., Albrecht V., Sweere U., Hummel F., Yoo SD., Hwang I., Zhu T., Schafer E., Kudla J., Harter K. (2004) The response regulator 2 mediates ethylene signalling and hormone signal integration in Arabidopsis. EMBO Journal 23: 3290-3302.
7. Cluis CP., Mouchel, CF., Hardtke CS. (2004) The Arabidopsis transcription factor HY5 integrates light and hormone signaling pathways. Plant Journal 38: 332-347.
8. Nemhauser JL., Hong FX., Chory J. (2006) Different plant hormones regulate similar processes through largely nonoverlapping transcriptional responses. Cell 126: 467-475.
9. Spartz AK., Lee SH., Wenger JP., Gonzalez N., Itoh H., Inze D., Peer WA., Murphy AS., Overvoorde PJ., Gray WM. (2012) The SAUR19 subfamily of SMALL AUXIN UP RNA genes promote cell expansion. Plant Journal 70: 978-990.
10. Redman JC., Haas BJ., Tanimoto G., Town CD. (2004) Development and evaluation of an Arabidopsis whole genome Affymetrix probe array. Plant Journal 38: 545-561.
11. Hanada K., Sawada Y., Kuromori T., Klausnitzer R., Saito K., Toyoda T., Shinozaki K., Li WH., Hirai MY. (2011) Functional compensation of primary and secondary metabolites by duplicate genes in Arabidopsis thaliana. Molecular Biology and Evolution, 28: 377-382.
12. Gaudinier A., Rodriguez-Medina J., Zhang LF., Olson A., Liseron-Monfils C., Bagman AM., Foret J., Abbitt S., Tang M., Li BH., Runcie DE., Kliebenstein DJ., Shen B., Frank MJ., Ware D., Brady SM. (2018) Transcriptional regulation of nitrogen-associated metabolism and growth. Nature 563: 259-+.
13. Schuller A., Ludwig-Muller J. (2006) A family of auxin conjugate hydrolases from Brassica rapa: characterization and expression during clubroot disease. New Phytologist, 171: 145-158.
14. Wasternack C., Hause B. (2013) Jasmonates: biosynthesis, perception, signal transduction and action in plant stress response, growth and development. An update to the 2007 review in Annals of Botany. Annals of Botany 111: 1021-1058.
15. Muller M., Munne-Bosch S. (2015) Ethylene response factors: A key regulatory hub in hormone and stress signaling. Plant Physiology 169: 32-41.
16. Houben M., Van de Poel B. (2019) 1-aminocyclopropane-1-carboxylic acid oxidase (ACO): The enzyme that makes the plant hormone ethylene. Frontiers in Plant Science 10: 695.
17. Yang Y., Chen B., Dang X., Zhu L., Rao J., Ren H., Lin C., Qin Y., Lin D. (2019) Arabidopsis IPGA1 is a microtubule-associated protein essential for cell expansion during petal morphogenesis. Journal of Experimental Botany 70: 5231-5243.
18. Lucas JR., Courtney S., Hassfurder M., Dhingra S., Bryant A., Shaw SL. (2011) Microtubule-associated proteins MAP65-1 and MAP65-2 positively regulate axial cell growth in etiolated arabidopsis hypocotyls. Plant Cell 23: 1889-1903.
19. Snustad DP., Haas NA., Kopczak SD., Silflow CD. (1992) The small genome of arabidopsis contains at least 9 expressed beta-tubulin genes. Plant Cell 4: 549-556.
20. Kopczak SD., Haas NA, Hussey PJ, Silflow CD, Snustad DP. (1992) The small genome of arabidopsis contains at least 6 expressed alpha-tubulin genes. Plant Cell 4: 539-547.
21. Chen LL., Peng YC., Tian J., Wang XH., Kong ZS., Mao TL., Yuan M., Li YH. (2016) TCS1, a microtubule-binding protein, interacts with KCBP/ZWICHEL to regulate trichome cell shape in Arabidopsis thaliana. PLOS genetics 12: e1006266.
22. Vosolsobe S., Petrasek J., Schwarzerova K. (2017) Evolutionary plasticity of plasma membrane interaction in DREPP family proteins. Biochimica Et Biophysica Acta-Biomembranes 1859: 686-697.
23. Ganguly A., Zhu CM., Chen WZ., Dixit R. (2020) FRA1 kinesin modulates the lateral stability of cortical microtubules through cellulose synthase-microtubule uncoupling protein. Plant Cell 32: 2508-2524.
24. Cai X., Ballif J., Endo S., Davis E., Liang M., Chen D., DeWald D., Kreps J., Zhu T., Wu Y. (2007) A putative CCAAT-binding transcription factor is a regulator of flowering timing in Arabidopsis. Plant Physiology 145: 98-105.
25. Verica JA., He ZH. (2002) The cell wall- associated kinase (WAK) and WAK-like Kinase gene family. Plant Physiology 129: 455-459.
26. Iwata E., Ikeda S., Matsunaga S., Kurata M., Yoshioka Y., Criqui MC., Genschik P., Ito M. (2011) GIGAS CELL1, a novel negative regulator of the anaphase-promoting complex/cyclosome, is required for proper mitotic progression and cell fate determination in Arabidopsis. Plant Cell 23: 4382-4393.
27. Tomastikova E., Rutten T., Dvorak P., Tugai A., Ptoskova K., Petrovska B., van Damme D., Houben A., Dolezel J., Demidov D. (2020) Functional divergence of microtubule-associated TPX2 family members in Arabidopsis thaliana. International Journal of Molecular Sciences 21:2183.
28. Menges M., Hennig L., Gruissem W., Murray JAH. (2002) Cell cycle regulated gene expression in Arabidopsis. Journal of Biological Chemistry 277: 41987-42002.
29. Berthet S., Demont-Caulet N., Pollet B., Bidzinski P., Cezard L., Le BrisP., Borrega N., Herve J., Blondet E., Balzergue S. (2010) Disruption of LACCASE4 and 17 results in tissue-specific alterations to lignification of Arabidopsis thaliana stems. Plant Cell 23: 1124-1137.
30. Tawab F., Munir I., Nasim Z., Khan MS., Tawab S., Nasim A., Iqbal A., Ahmad MA., Ali W., Munir R., Munir M., Asim N. (2020) Identification and characterization of a novel multi-stress responsive gene in arabidopsis. PLoS ONE 15: e0244030.
31. Yu LL., Liu YM., Zeng S., Yan JH., Wang ET., Luo L. (2019) Expression of a novel PSK-encoding gene from soybean improves seed growth and yield in transgenic plants. Planta 249: 1239-1250.
32. Zhou J., Zhong R., Ye ZH. (2014) Arabidopsis NAC domain proteins, VND1 to VND5, are transcriptional regulators of secondary wall biosynthesis in vessels. PLoS ONE 9: e105726.
33. Hernandez-Blanco C., Feng DX., Hu J., Sanchez-Vallet A., Deslandes L., Llorente F., Berrocal-Lobo M., Keller H., Barlet X., Sanchez-Rodriguez C., Anderson LK., Somerville S., Marco Y., Molina A. (2007) Impairment of cellulose synthases required for Arabidopsis secondary cell wall formation enhances disease resistance. Plant Cell 19: 890-903.
34. Brown D., Wightman R., Zhang ZN., Gomez LD., Atanassov I., Bukowski JP., Tryfona T., McQueen-Mason SJ., Dupree P., Turner S. (2011) Arabidopsis genes IRREGULAR XYLEM (IRX15) and IRX15L encode DUF579 containing proteins that are essential for normal xylan deposition in the secondary cell wall. Plant Journal 66: 401-413.
35. Bethke G., Thao A., Xiong GY., Li BH., Soltis NE., Hatsugai N., Hillmer RA., Katagiri F., Kliebenstein DJ., Pauly M., Glazebrook J. (2016) Pectin biosynthesis is cirtical for cell wall integrity and immunity in Arabidopsis thaliana. Plant Cell 28: 537-556.
36. Su T., Wolf S., Han M., Zhao HB., Wei HB., Greiner S., Rausch T. (2015) Reassessment of an Arabidopsis cell wall invertase inhibitor AtCIF1 reveals its role in seed germination and early seedling growth. Plant Molecular Biology 90: 137-155.
37. Duruflé H., Hervé V., Balliau T., Zivy M., Dunand C., Jamet E. (2017) Proline hydroxylation in cell wall proteins: Is it yet possible to define rules? Frontiers in Plant Science 8: 1802.
38. Sasidharan R., Chinnappa CC., Staal M., Elzenga JTM., Yokoyama R., Nishitani K., Voesenek LACJ., Pierik R. (2010) Light quality-mediated petiole elongation in Arabidopsis during shade avoidance involves cell wall modification by XTHs. Plant Physiology 154: 978-990.
39. Trapalis M., Li SF., Parish RW. (2017) The Arabidopsis GASA10 gene encodes a cell wall protein strongly expressed in developing anthers and seeds. Plant Science 260: 71-79.
40. DellaPenna D., Watson C., Liu JP., Schuchman D. (1996) The β subunit of tomato fruit polygalacturonase isoenzyme 1 defines a new class of plant cell proteins involves in pectin metabolism: AroGPs (Aromatic Amino Acid Rich Glyco Proteins) Pectins and Pectinases 14: 247-262.
41. Capella M., Ribone PA., Arce AL., Chan PL. (2015) Arabidopsis thaliana HomeoBox 1 (AtHB1), a Homedomain-Leucine Zipper I (HD-Zip I) transcription factor, is regulated by PHYTOCHROME-INTERACTING FACTOR 1 to promote hypocotyl elongation. New Phytologist 207: 669-682.
42. Schopper S., Muhlenbock P., Sorensson C., Hellborg L., Lenman M., Widell S., Fettke J., Andreasson E. (2015) Arabidopsis cytosolic alpha-glycan phosphorylase, PHS2, is important during carbohydrate imbalanced conditions. Plant Biology 17: 74-80.
43. Peng LD., Skylar A., Chang PL., Bisova K., Wu XL. (2014) CYCP2;1 integrates genetic and nutritional information to promote meristem cell division in Arabidopsis. Developmental Biology 393: 160-170.
44. Geng XY., Horst WJ., Golz JF., Lee JE., Ding ZJ., Yang ZB. (2017) LEUNIG_HOMOLOG transcriptional co-repressor mediates aluminum sensitivity through PECTIN METHYLESTERASE46-modulated root cell wall pectin methylesterification in Arabidopsis. Plant Journal 90: 491-504.
45. Gao YS., Badejo AA., Sawa Y., Ishikawa T. (2012) Analysis of two L-galactono-1,4-lactone-responsive genes with complementary expression during the development of Arabidopsis thaliana. Plant and Cell Physiology 53: 592-601.
46. Oda Y., Fukuda H. (2012) Initiation of cell wall pattern by a Rho- and microtubule-driven symmetry breaking. Science 337: 1333-1336.
47. Kurdyukov S., Faust A., Nawrath C., Bar S., Voisin D., Efremova N., Franke R., Schreiber L., Saedler H., Metraux JP., Yephremov A. (2006) The epidermis-specific extracellular BODYGUARD controls cuticle development and morphogenesis in Arabidopsis. Plant Cell 18: 321–339.
