# Supplementary material for: Griseofulvin Inhibits Root Growth by Targeting Microtubule-Associated Proteins Rather Tubulins in Arabidopsis
Source: Int J Mol Sci. 2023 May 12;24(10):8692. doi: 10.3390/ijms24108692 (PMC10217847; doi:10.3390/ijms24108692)
Supplement: Supplementary file 1 [file ijms-24-08692-s001.zip › Supplementary Material/Supplementary Material/Table S3.xlsx]

## Sheet: Primer
Table S3. List of genes and primer sequences used for the gene expression analysis by qRT-PCR
Gene name	Gene ID	Forward primer (5'→3')	Reverse primer (5'→3')
Actin2	AT3G18780	GGCTCCTCTTAACCCAAAGG	CAGTAAGGTCACGTCCAGCA
GH3.3	AT2G23170	ACAATTCCGCTCCACAGTTC	ACGAGTTCCTTGCTCTCCAA
ILL6	AT1G44350	CCCAAATCACAAATCTCTGTCTC	GTCCATAGCCGACACTCATCT
CYP94C1	AT2G27690	GAGGTGGTTGGATAACGAAGG	CTAGCTCCGGCCTGGAAAA
OPR3	AT2G06050	GGAAAACAGGTGGCGAGTT	CATTCAAAGCAGAAAGGCAAT
ERF53	AT2G20880	TCTGGCTAGGGACATTCGATAC	TAGTAGTCCCCGTCTCACATTG
MAP65-1	AT5G55230	GCCTTGAGATAGAGAGCCCATAAAG	TGCCTTGCCTCTTGGGCGC
TUA3	AT5G19770	ACATGGCHTGYTGTTTGATGTA	GRCACCAGTCMACAAACTGAA
WAK1	AT1G21250	CTACATCAGGTCGCATCAAGC	TCATAGTGGTGGTATCTAAGCGG
PSK2	AT2G22860	TGCTCCACGCTAATGTGCACTG	ATCGGCAGCAGTCGTGATAGAG
GASA10	AT5G59845	TACTCTCAACCGCGGATTCGTC	TCCTGCCTTTGAACATCTCACG
CYCP2;1	AT3G21870	CGAAAACTCTAAAACTCACAGTAACTCTAA	CTAGATGACGTGCACTACAACAAC
IPGA1	AT4G18570	ATGGTGGCTGGTAAGGT	ACAAGGGGTAGATCGAAAAC
AT3G51150	AT3G51150	TTGGAGTTCAAAAGACTCGAGA	GACATTGATGTAAGAGTGCGTC
TUA1	AT1G64740	CATTCTTTAGCGAGACAAGCTC	CGGTTCTTACTTCGTCAATGAC
TUB8	AT5G23860	CAATGTCTACTACAACGAAGCG	GACACTATCCATAGTACCAGGC
